# Supplementary material for: Bis[2-(ethoxy­carbonyl­amino)ethan­aminium] hexa­bromidostannate
Source: Acta Crystallogr Sect E Struct Rep Online. 2009 Nov 11;65(Pt 12):m1562. doi: 10.1107/S160053680904687X (PMC2971790; doi:10.1107/S160053680904687X)
Supplement: Supplementary file 1 [file e-65-m1562-sup1.cif]

##############################################################################
###                                                                        ###
###        Electronic paper (Acta Crystallographica Section E)             ###
###                                                                        ###
##############################################################################
#                                                                            #
# This CIF contains the data in a paper accepted for publication in Acta     #
# Crystallographica Section E. It conforms to the requirements of Notes      #
# for Authors for Section E, and has been peer reviewed under the auspices   #
# of the IUCr Commission on Journals.                                        #
#                                                                            #
# Full details of the Crystallographic Information File format               #
# are given in the paper "The Crystallographic Information File (CIF):       #
# a New Standard Archive File for Crystallography" by S. R. Hall, F. H.      #
# Allen and I. D. Brown [Acta Cryst. (1991), A47, 655-685].                  #
#                                                                            #
# The current version of the core CIF dictionary is obtainable from          #
# ftp://ftp.iucr.org/pub/cif_core.dic. The current version number is 2.4.    #
#                                                                            #
# Software is freely available for graphical display of the structure(s) in  #
# this CIF.  For information consult the CIF home page http://www.iucr.org/  #
# cif/home.html                                                              #
#                                                                            #
# This file may be used for bona fide research purposes within the           #
# scientific community so long as proper attribution is given to the journal # 
# article from which it was obtained.                                        #
#                                                                            #
##############################################################################
                                             
data_global
_audit_creation_method     SHELXL-97
_journal_date_recd_electronic     2009-11-05
_journal_date_accepted     2009-11-06
_journal_name_full     'Acta Crystallographica, Section E'
_journal_year     2009
_journal_volume     65
_journal_issue     12
_journal_page_first     m1562
_journal_page_last     m1562
_journal_paper_category     QM
_journal_coeditor_code     HB5214
_publ_contact_author_name     ' Edward RT Tiekink '
_publ_contact_author_address
;
Department of Chemistry, University of Malaya,
50603 Kuala Lumpur, Malaysia
;
_publ_contact_author_email
;
edward.tiekink@gmail.com
;
_publ_contact_author_fax     ' +60 3 7967 4193 '
_publ_contact_author_phone     ' +60 3 7967 4204 '
_publ_section_title
;
Bis[2-(ethoxycarbonylamino)ethanaminium] hexabromidostannate
;
loop_
    _publ_author_name
    _publ_author_footnote
    _publ_author_address
    'Howie, R. Alan' .
;
Department of Chemistry, University of Aberdeen, Old Aberdeen AB15 5NY
Scotland
;
    'Lima, Geraldo M. de' .
;
Departamento de Quimica, ICEx, Universidade Federal de Minas Gerais
31270-901 Belo Horizonte, MG, Brazil
;
    'Tiekink, Edward R. T.' .
;
Department of Chemistry, University of Malaya,
50603 Kuala Lumpur, Malaysia
;
    'Wardell, James L.'
;
Additional correspondence author, e-mail: j.wardell@abdn.ac.uk.
;
;
Departamento de Quimica, ICEx, Universidade Federal de Minas Gerais
31270-901 Belo Horizonte, MG, Brazil
;
    'Wardell, Solange M. S. V.' .
;
CHEMSOL, 1 Harcourt Road, Aberdeen AB15 5NY, Scotland
;
data_I
_audit_creation_method     SHELXL-97
_chemical_name_systematic
;
Bis[2-(ethoxycarbonylamino)ethanaminium] hexabromidostannate
;
_chemical_name_common     ?
_chemical_formula_moiety     '2(C5 H13 N2 O2 +), Br6 Sn 2-'
_chemical_formula_sum     'C10 H26 Br6 N4 O4 Sn'
_chemical_formula_iupac     '(C5 H13 N2 O2)2 [Sn Br6]'
_chemical_formula_weight     864.48
_chemical_melting_point     ?
_symmetry_cell_setting     monoclinic
_symmetry_space_group_name_H-M     'C 2/c'
_symmetry_space_group_name_Hall     '-C 2yc'
loop_
    _symmetry_equiv_pos_as_xyz
    'x, y, z'
    '-x, y, -z+1/2'
    'x+1/2, y+1/2, z'
    '-x+1/2, y+1/2, -z+1/2'
    '-x, -y, -z'
    'x, -y, z-1/2'
    '-x+1/2, -y+1/2, -z'
    'x+1/2, -y+1/2, z-1/2'
_cell_length_a     21.8907(5)
_cell_length_b     7.4428(2)
_cell_length_c     15.5318(4)
_cell_angle_alpha     90
_cell_angle_beta     105.934(2)
_cell_angle_gamma     90
_cell_volume     2433.34(11)
_cell_formula_units_Z     4
_cell_measurement_reflns_used     11507
_cell_measurement_theta_min     2.9
_cell_measurement_theta_max     27.5
_cell_measurement_temperature     120(2)
_exptl_crystal_description     block
_exptl_crystal_colour     light-yellow
_exptl_crystal_size_max     0.38
_exptl_crystal_size_mid     0.32
_exptl_crystal_size_min     0.22
_exptl_crystal_density_diffrn     2.360
_exptl_crystal_density_meas     ?
_exptl_crystal_density_method     'not measured'
_exptl_crystal_F_000     1624
_exptl_absorpt_coefficient_mu     10.923
_exptl_absorpt_correction_type     'multi-scan'
_exptl_absorpt_process_details     '(SADABS; Sheldrick, 2003)'
_exptl_absorpt_correction_T_min     0.355
_exptl_absorpt_correction_T_max     0.746
_exptl_special_details
;
;
_diffrn_ambient_temperature     120(2)
_diffrn_radiation_type     MoK\a
_diffrn_radiation_wavelength     0.71069
_diffrn_radiation_source     'Bruker-Nonius FR591 rotating anode'
_diffrn_radiation_monochromator     'graphite'
_diffrn_measurement_device_type
                                'Bruker--Nonius 95mm CCD camera on \k-goniostat'
_diffrn_measurement_method     '\f and \w'
_diffrn_detector_area_resol_mean     9.091
_diffrn_reflns_number     15137
_diffrn_reflns_av_R_equivalents     0.051
_diffrn_reflns_av_sigmaI/netI     0.037
_diffrn_reflns_theta_min     3.1
_diffrn_reflns_theta_max     27.5
_diffrn_reflns_theta_full     27.5
_diffrn_measured_fraction_theta_max     0.995
_diffrn_measured_fraction_theta_full     0.995
_diffrn_reflns_limit_h_min     -28
_diffrn_reflns_limit_h_max     28
_diffrn_reflns_limit_k_min     -9
_diffrn_reflns_limit_k_max     9
_diffrn_reflns_limit_l_min     -20
_diffrn_reflns_limit_l_max     20
_diffrn_standards_number     0
_diffrn_standards_interval_count     ?
_diffrn_standards_interval_time     ?
_diffrn_standards_decay_%     0
_refine_special_details
;
Refinement of <i>F</i>^2^ against ALL reflections. The weighted <i>R</i>-factor
<i>wR</i> and goodness of fit <i>S</i> are based on <i>F</i>^2^, conventional
<i>R</i>-factors <i>R</i> are based on <i>F</i>, with <i>F</i> set to zero for
negative <i>F</i>^2^. The threshold expression of <i>F</i>^2^ >
2\s(<i>F</i>^2^) is used only for calculating <i>R</i>-factors(gt) <i>etc</i>.
and is not relevant to the choice of reflections for refinement.
<i>R</i>-factors based on <i>F</i>^2^ are statistically about twice as large
as those based on <i>F</i>, and <i>R</i>- factors based on ALL data will be
even larger.
;
_reflns_number_total     2777
_reflns_number_gt     2450
_reflns_threshold_expression     I>2\s(I)
_refine_ls_structure_factor_coef     Fsqd
_refine_ls_matrix_type     full
_refine_ls_R_factor_all     0.041
_refine_ls_R_factor_gt     0.034
_refine_ls_wR_factor_gt     0.067
_refine_ls_wR_factor_ref     0.070
_refine_ls_goodness_of_fit_ref     1.12
_refine_ls_restrained_S_all     1.12
_refine_ls_number_reflns     2777
_refine_ls_number_parameters     120
_refine_ls_number_restraints     1
_refine_ls_hydrogen_treatment     constr
_refine_ls_weighting_scheme     calc
_refine_ls_weighting_details
         'calc w=1/[\s^2^(Fo^2^)+(0.0263P)^2^+9.0406P] where P=(Fo^2^+2Fc^2^)/3'
_atom_sites_solution_hydrogens     geom
_atom_sites_solution_primary     direct
_atom_sites_solution_secondary     difmap
_refine_ls_shift/su_max     0.001
_refine_ls_shift/su_mean     0.000
_refine_diff_density_max     0.87
_refine_diff_density_min     -1.35
_refine_ls_extinction_method     none
_refine_ls_extinction_coef     ?
loop_
    _atom_type_symbol
    _atom_type_description
    _atom_type_scat_dispersion_real
    _atom_type_scat_dispersion_imag
    _atom_type_scat_source
    'C' 'C' 0.0030 0.0020
                         'International Tables Vol C Tables 4.2.6.8 and 6.1.1.4'
    'H' 'H' 0.0000 0.0000
                         'International Tables Vol C Tables 4.2.6.8 and 6.1.1.4'
    'Br' 'Br' -0.2900 2.4600
                         'International Tables Vol C Tables 4.2.6.8 and 6.1.1.4'
    'N' 'N' 0.0060 0.0030
                         'International Tables Vol C Tables 4.2.6.8 and 6.1.1.4'
    'O' 'O' 0.0110 0.0060
                         'International Tables Vol C Tables 4.2.6.8 and 6.1.1.4'
    'Sn' 'Sn' -0.6540 1.4250
                         'International Tables Vol C Tables 4.2.6.8 and 6.1.1.4'
_computing_data_collection     'COLLECT (Hooft, 1998)'
_computing_cell_refinement
                    'DENZO (Otwinowski & Minor, 1997) and COLLECT (Hooft, 1998)'
_computing_data_reduction
                    'DENZO (Otwinowski & Minor, 1997) and COLLECT (Hooft, 1998)'
_computing_structure_solution     'SHELXS97 (Sheldrick, 2008)'
_computing_structure_refinement     'SHELXL97 (Sheldrick, 2008)'
_computing_molecular_graphics     'DIAMOND (Brandenburg, 2006'
_computing_publication_material     'SHELXL97 (Sheldrick, 2008)'
loop_
    _atom_site_type_symbol
    _atom_site_label
    _atom_site_fract_x
    _atom_site_fract_y
    _atom_site_fract_z
    _atom_site_U_iso_or_equiv
    _atom_site_adp_type
    _atom_site_calc_flag
    _atom_site_refinement_flags
    _atom_site_occupancy
    _atom_site_disorder_assembly
    _atom_site_disorder_group
    Sn Sn 0.2500 0.2500 0.5000 0.01268(10) Uani d S 1 . .
    Br Br1 0.220893(18) 0.02595(5) 0.61162(3) 0.02190(11) Uani d . 1 . .
    Br Br2 0.135158(17) 0.22636(5) 0.39826(3) 0.02122(11) Uani d . 1 . .
    Br Br3 0.284421(16) -0.01941(5) 0.41692(3) 0.01712(11) Uani d . 1 . .
    O O1 -0.02161(12) 0.3062(4) 0.6285(2) 0.0235(6) Uani d . 1 . .
    O O2 0.01221(13) 0.2554(4) 0.5051(2) 0.0224(6) Uani d . 1 . .
    N N1 0.08208(14) 0.3322(5) 0.6316(2) 0.0200(7) Uani d D 1 . .
    H H1N 0.1073 0.3259 0.5963 0.024 Uiso d D 1 . .
    N N2 0.14598(16) 0.2592(4) 0.8785(2) 0.0183(7) Uani d . 1 . .
    H H2N 0.1749 0.3501 0.8905 0.027 Uiso calc R 1 . .
    H H3N 0.1627 0.1606 0.9111 0.027 Uiso calc R 1 . .
    H H4N 0.1103 0.2942 0.8931 0.027 Uiso calc R 1 . .
    C C1 -0.0502(2) 0.1802(6) 0.3600(3) 0.0277(10) Uani d . 1 . .
    H H1A -0.0323 0.2857 0.3379 0.042 Uiso calc R 1 . .
    H H1B -0.0933 0.1584 0.3219 0.042 Uiso calc R 1 . .
    H H1C -0.0235 0.0751 0.3584 0.042 Uiso calc R 1 . .
    C C2 -0.05232(18) 0.2130(6) 0.4539(3) 0.0212(9) Uani d . 1 . .
    H H2A -0.0812 0.3143 0.4561 0.025 Uiso calc R 1 . .
    H H2B -0.0677 0.1047 0.4785 0.025 Uiso calc R 1 . .
    C C3 0.02071(18) 0.2985(5) 0.5912(3) 0.0163(8) Uani d . 1 . .
    C C4 0.10453(17) 0.3786(5) 0.7254(3) 0.0187(8) Uani d . 1 . .
    H H4A 0.0693 0.4315 0.7455 0.022 Uiso calc R 1 . .
    H H4B 0.1387 0.4695 0.7339 0.022 Uiso calc R 1 . .
    C C5 0.1296(2) 0.2146(6) 0.7810(3) 0.0227(9) Uani d . 1 . .
    H H5A 0.0971 0.1185 0.7674 0.027 Uiso calc R 1 . .
    H H5B 0.1679 0.1695 0.7657 0.027 Uiso calc R 1 . .
loop_
    _atom_site_aniso_label
    _atom_site_aniso_U_11
    _atom_site_aniso_U_22
    _atom_site_aniso_U_33
    _atom_site_aniso_U_12
    _atom_site_aniso_U_13
    _atom_site_aniso_U_23
    Sn 0.01042(17) 0.01213(17) 0.0158(2) 0.00012(12) 0.00415(14) -0.00043(13)
    Br1 0.0233(2) 0.01857(19) 0.0286(2) 0.00387(15) 0.01518(17) 0.00774(16)
    Br2 0.01230(18) 0.0248(2) 0.0236(2) 0.00109(15) -0.00008(16) -0.00413(16)
    Br3 0.01406(18) 0.01542(18) 0.0230(2) -0.00038(14) 0.00701(15) -0.00511(15)
    O1 0.0150(13) 0.0372(16) 0.0200(16) -0.0028(12) 0.0075(11) -0.0051(13)
    O2 0.0141(13) 0.0355(17) 0.0170(15) 0.0003(11) 0.0034(12) -0.0037(12)
    N1 0.0116(14) 0.0328(19) 0.0161(18) -0.0009(14) 0.0046(13) 0.0002(15)
    N2 0.0125(14) 0.0211(16) 0.0195(18) 0.0017(12) 0.0016(13) -0.0030(13)
    C1 0.031(2) 0.026(2) 0.023(2) 0.0041(19) 0.0008(18) -0.0024(18)
    C2 0.0159(18) 0.026(2) 0.017(2) 0.0009(16) -0.0038(16) -0.0016(17)
    C3 0.0164(18) 0.0160(17) 0.016(2) 0.0001(15) 0.0044(15) -0.0005(15)
    C4 0.0158(17) 0.0199(18) 0.019(2) -0.0042(15) 0.0034(15) -0.0015(16)
    C5 0.0205(19) 0.028(2) 0.017(2) 0.0045(17) -0.0002(16) -0.0079(17)
_geom_special_details
;
All s.u.'s (except the s.u. in the dihedral angle between two l.s. planes) are
estimated using the full covariance matrix. The cell s.u.'s are taken into
account individually in the estimation of s.u.'s in distances, angles and
torsion angles; correlations between s.u.'s in cell parameters are only used
when they are defined by crystal symmetry. An approximate (isotropic)
treatment of cell s.u.'s is used for estimating s.u.'s involving l.s. planes.
;
loop_
    _geom_bond_atom_site_label_1
    _geom_bond_atom_site_label_2
    _geom_bond_site_symmetry_2
    _geom_bond_distance
    _geom_bond_publ_flag
    Sn Br2 7_556 2.5820(4) ?
    Sn Br2 . 2.5820(4) y
    Sn Br3 . 2.6053(4) y
    Sn Br3 7_556 2.6053(4) ?
    Sn Br1 7_556 2.6075(4) ?
    Sn Br1 . 2.6075(4) y
    O1 C3 . 1.222(5) ?
    O2 C3 . 1.339(5) ?
    O2 C2 . 1.453(5) ?
    N1 C3 . 1.341(5) ?
    N1 C4 . 1.445(5) ?
    N1 H1N . 0.8800 ?
    N2 C5 . 1.494(5) ?
    N2 H2N . 0.9100 ?
    N2 H3N . 0.9100 ?
    N2 H4N . 0.9100 ?
    C1 C2 . 1.493(6) ?
    C1 H1A . 0.9800 ?
    C1 H1B . 0.9800 ?
    C1 H1C . 0.9800 ?
    C2 H2A . 0.9900 ?
    C2 H2B . 0.9900 ?
    C4 C5 . 1.509(6) ?
    C4 H4A . 0.9900 ?
    C4 H4B . 0.9900 ?
    C5 H5A . 0.9900 ?
    C5 H5B . 0.9900 ?
loop_
    _geom_angle_atom_site_label_1
    _geom_angle_atom_site_label_2
    _geom_angle_atom_site_label_3
    _geom_angle_site_symmetry_1
    _geom_angle_site_symmetry_3
    _geom_angle
    _geom_angle_publ_flag
    Br2 Sn Br2 7_556 . 180.000(10) ?
    Br2 Sn Br3 7_556 . 89.437(12) ?
    Br2 Sn Br3 . . 90.563(12) ?
    Br2 Sn Br3 7_556 7_556 90.563(12) ?
    Br2 Sn Br3 . 7_556 89.437(12) ?
    Br3 Sn Br3 . 7_556 180.0 ?
    Br2 Sn Br1 7_556 7_556 89.357(13) ?
    Br2 Sn Br1 . 7_556 90.643(13) ?
    Br3 Sn Br1 . 7_556 90.355(12) ?
    Br3 Sn Br1 7_556 7_556 89.645(12) ?
    Br2 Sn Br1 7_556 . 90.643(13) ?
    Br2 Sn Br1 . . 89.357(13) ?
    Br3 Sn Br1 . . 89.646(12) ?
    Br3 Sn Br1 7_556 . 90.354(12) ?
    Br1 Sn Br1 7_556 . 180.000(16) ?
    C3 O2 C2 . . 116.5(3) ?
    C3 N1 C4 . . 122.4(3) ?
    C3 N1 H1N . . 114.7 ?
    C4 N1 H1N . . 122.9 ?
    C5 N2 H2N . . 109.5 ?
    C5 N2 H3N . . 109.5 ?
    H2N N2 H3N . . 109.5 ?
    C5 N2 H4N . . 109.5 ?
    H2N N2 H4N . . 109.5 ?
    H3N N2 H4N . . 109.5 ?
    C2 C1 H1A . . 109.5 ?
    C2 C1 H1B . . 109.5 ?
    H1A C1 H1B . . 109.5 ?
    C2 C1 H1C . . 109.5 ?
    H1A C1 H1C . . 109.5 ?
    H1B C1 H1C . . 109.5 ?
    O2 C2 C1 . . 106.4(3) ?
    O2 C2 H2A . . 110.4 ?
    C1 C2 H2A . . 110.4 ?
    O2 C2 H2B . . 110.4 ?
    C1 C2 H2B . . 110.4 ?
    H2A C2 H2B . . 108.6 ?
    O1 C3 O2 . . 124.8(3) ?
    O1 C3 N1 . . 124.2(4) ?
    O2 C3 N1 . . 111.0(3) ?
    N1 C4 C5 . . 110.7(3) ?
    N1 C4 H4A . . 109.5 ?
    C5 C4 H4A . . 109.5 ?
    N1 C4 H4B . . 109.5 ?
    C5 C4 H4B . . 109.5 ?
    H4A C4 H4B . . 108.1 ?
    N2 C5 C4 . . 110.4(3) ?
    N2 C5 H5A . . 109.6 ?
    C4 C5 H5A . . 109.6 ?
    N2 C5 H5B . . 109.6 ?
    C4 C5 H5B . . 109.6 ?
    H5A C5 H5B . . 108.1 ?
loop_
    _geom_torsion_atom_site_label_1
    _geom_torsion_atom_site_label_2
    _geom_torsion_atom_site_label_3
    _geom_torsion_atom_site_label_4
    _geom_torsion_site_symmetry_1
    _geom_torsion_site_symmetry_2
    _geom_torsion_site_symmetry_3
    _geom_torsion_site_symmetry_4
    _geom_torsion
    _geom_torsion_publ_flag
    C3 O2 C2 C1 . . . . 176.8(3) ?
    C2 O2 C3 O1 . . . . -0.8(6) ?
    C2 O2 C3 N1 . . . . 179.1(3) ?
    C4 N1 C3 O1 . . . . 1.1(6) ?
    C4 N1 C3 O2 . . . . -178.8(3) ?
    C3 N1 C4 C5 . . . . 96.4(4) ?
    N1 C4 C5 N2 . . . . -173.7(3) ?
loop_
    _geom_hbond_atom_site_label_D
    _geom_hbond_atom_site_label_H
    _geom_hbond_atom_site_label_A
    _geom_hbond_site_symmetry_A
    _geom_hbond_distance_DH
    _geom_hbond_distance_HA
    _geom_hbond_distance_DA
    _geom_hbond_angle_DHA
    _geom_hbond_publ_flag
    N1 H1n Br3 7_556 0.88 2.83 3.501(3) 134 y
    N2 H2n Br1 4_556 0.91 2.64 3.495(3) 157 y
    N2 H3n Br3 6_556 0.91 2.84 3.425(3) 123 y
    N2 H4n O1 2_556 0.91 1.88 2.717(5) 152 y
