# Supplementary material for: Bis[2-(ethoxy­carbonyl­amino)ethan­aminium] hexa­bromidostannate
Source: Acta Crystallogr Sect E Struct Rep Online. 2009 Nov 11;65(Pt 12):m1562. doi: 10.1107/S160053680904687X (PMC2971790; doi:10.1107/S160053680904687X)
Supplement: Supplementary file 2 [file e-65-m1562-Isup2.hkl]

#
# h,k,l, Fc-squared, Fo-squared, sigma(Fo-squared) and status flag
#
data_I
_shelx_title ' sn in P -1'
_shelx_refln_list_code          4
_shelx_F_calc_maximum      777.83
_exptl_crystal_F_000      1623.69
_reflns_d_resolution_high  0.7696
 
loop_
 _symmetry_equiv_pos_as_xyz
 'x, y, z'
 '-x, y, -z+1/2'
 'x+1/2, y+1/2, z'
 '-x+1/2, y+1/2, -z+1/2'
 '-x, -y, -z'
 'x, -y, z-1/2'
 '-x+1/2, -y+1/2, -z'
 'x+1/2, -y+1/2, z-1/2'
 
_cell_length_a    21.8907
_cell_length_b     7.4428
_cell_length_c    15.5318
_cell_angle_alpha  90.000
_cell_angle_beta  105.934
_cell_angle_gamma  90.000
 
_shelx_F_squared_multiplier     1.000
 
loop_
 _refln_index_h
 _refln_index_k
 _refln_index_l
 _refln_F_squared_calc
 _refln_F_squared_meas
 _refln_F_squared_sigma
 _refln_observed_status
   4   0   0    77265.76    73406.29   2129.07 o
   6   0   0    42767.34    41180.34    877.72 o
   8   0   0   152521.28   144281.06   2811.15 o
  10   0   0    10951.74    11819.83    242.17 o
  12   0   0    57695.02    56521.99   1135.91 o
  14   0   0    92854.35    92393.45   2079.85 o
  16   0   0     9071.36     8831.30    253.32 o
  18   0   0     1108.84     1345.40    165.11 o
  20   0   0     6418.27     7311.75    246.21 o
  22   0   0     5370.53     5581.67    252.00 o
  24   0   0     4946.42     5062.27    409.99 o
  26   0   0    57591.02    58798.13   3843.37 o
   3   1   0      129.70      221.43     34.15 o
   5   1   0      483.81      413.72     26.79 o
   7   1   0     1468.16     1613.15     45.92 o
   9   1   0      522.86      515.11     41.65 o
  11   1   0     7775.52     8137.67    128.53 o
  13   1   0     2034.42     2280.59    115.97 o
  15   1   0     1010.71      912.55     87.04 o
  17   1   0     7117.52     6923.12    158.00 o
  19   1   0     5242.02     5293.24    162.64 o
  21   1   0     4375.85     4542.60    163.30 o
  23   1   0        7.11      -40.87     96.78 o
  25   1   0        9.93      119.97    145.34 o
  27   1   0      111.50      219.74    137.58 o
   0   2   0    49141.80    46878.60    942.42 o
   2   2   0   137197.70   136142.92   2535.95 o
   4   2   0    95959.74    92537.91   1567.12 o
   6   2   0    19246.79    19901.21    336.15 o
   8   2   0   135383.91   129538.14   2023.77 o
  10   2   0   155077.75   148748.61   3420.38 o
  12   2   0    53070.57    54315.59   4442.37 o
  14   2   0    54699.72    53923.41    701.55 o
  16   2   0   167756.06   169487.52   2654.43 o
  18   2   0   168471.33   173356.63   3407.59 o
  20   2   0    28063.18    28064.57    670.52 o
  22   2   0      615.07      654.81    108.23 o
  24   2   0     1384.46     1212.02    127.98 o
  26   2   0     9016.91     8600.59    421.74 o
   1   3   0      182.24      152.59     42.78 o
   3   3   0    16864.23    16964.90    271.63 o
   5   3   0      518.44      573.41     58.44 o
   7   3   0     1315.30     1213.16    103.47 o
   9   3   0      828.56      814.92     83.41 o
  11   3   0    11279.47    11984.31    231.26 o
  13   3   0     2796.18     2787.97    129.29 o
  15   3   0    17715.81    18228.32    375.55 o
  17   3   0     1309.55     1405.25    135.02 o
  19   3   0     1568.49     1741.28    192.38 o
  21   3   0       18.32     -131.46    153.83 o
  23   3   0     6097.04     6302.98    326.15 o
  25   3   0      386.31      795.91    227.17 o
   0   4   0   388770.88   377944.28   6433.14 o
   2   4   0   158621.72   158610.13   2085.07 o
   4   4   0    52106.27    52415.30    765.38 o
   6   4   0    10673.74    10314.35    182.19 o
   8   4   0    64988.53    65472.72    992.10 o
  10   4   0    10807.44    12470.06    531.55 o
  12   4   0    24117.92    23724.70    437.67 o
  14   4   0    43856.36    43758.88    798.80 o
  16   4   0     1262.39     1571.37    148.33 o
  18   4   0      946.44      972.30    149.99 o
  20   4   0     1179.63     1647.54    212.95 o
  22   4   0     1338.39     1204.27    205.02 o
  24   4   0     5536.78     5493.47    350.46 o
   1   5   0     1633.73     1685.29     84.90 o
   3   5   0     8151.73     8289.45    177.01 o
   5   5   0    11580.10    12199.46    241.93 o
   7   5   0     7746.81     7794.27    213.83 o
   9   5   0      241.50      575.51    143.20 o
  11   5   0    11330.04    11328.35    273.34 o
  13   5   0       22.84      176.67    131.31 o
  15   5   0     2305.67     2545.21    203.31 o
  17   5   0     2861.79     2638.81    275.69 o
  19   5   0     4265.14     4848.88    311.65 o
  21   5   0     7164.38     6154.63    371.10 o
  23   5   0     1239.53     1390.15    211.58 o
   0   6   0       47.38      -61.84    133.35 o
   2   6   0     1644.38     1713.98    126.47 o
   4   6   0     8433.69     8546.17    201.20 o
   6   6   0      173.87      336.83     66.94 o
   8   6   0    35467.45    36026.94    783.01 o
  10   6   0    39336.54    39889.87   1084.34 o
  12   6   0    21070.57    21367.16    635.95 o
  14   6   0    19100.60    19438.62    725.07 o
  16   6   0    46888.97    47254.93   1812.83 o
  18   6   0    38587.42    40356.61   1500.19 o
  20   6   0    13289.31    12017.40    633.29 o
   1   7   0     4128.03     4106.46    151.04 o
   3   7   0    10963.55    10926.06    283.02 o
   5   7   0     1244.08     1301.94     98.21 o
   7   7   0      808.30      924.46     88.28 o
   9   7   0     1318.77     1292.70     98.86 o
  11   7   0     9104.14     8513.87    565.15 o
  13   7   0       38.07       92.09    190.68 o
  15   7   0     6337.54     6204.90    328.40 o
  17   7   0      468.59      473.14    319.73 o
   0   8   0    30844.93    30447.27   1146.03 o
   2   8   0    26753.09    25449.74    698.77 o
   4   8   0     5961.21     5582.77    224.01 o
   6   8   0     5870.69     5491.46    262.50 o
   8   8   0     9163.23     8212.64    547.02 o
  10   8   0     1467.30     1211.13    162.59 o
  12   8   0       50.18       13.81    411.51 o
  14   8   0      666.73      393.55    287.07 o
   1   9   0      999.28     1000.09    212.96 o
   3   9   0     1196.78      682.88    196.53 o
   5   9   0     3089.81     2856.35    241.07 o
   7   9   0     5234.29     4787.67    327.18 o
   9   9   0      318.43       83.79    235.24 o
 -27   1   1    15785.73    14353.89    642.14 o
 -25   1   1     8606.98     8253.76    412.71 o
 -23   1   1     1314.02     1530.96    135.47 o
 -21   1   1     2433.12     2339.73    149.46 o
 -19   1   1    19442.36    19995.80    324.41 o
 -17   1   1    56457.92    56363.61    834.54 o
 -15   1   1     1862.86     1918.95     79.83 o
 -13   1   1     1019.25     7698.63   1151.43 o
 -11   1   1    42846.59    42101.21    571.16 o
  -9   1   1    59947.12    56419.35    790.00 o
  -7   1   1    43171.99    41754.71    617.02 o
  -5   1   1      546.20      509.66     38.42 o
  -3   1   1    30334.59    29941.35    653.38 o
  -1   1   1    71215.69    68785.77   3709.25 o
   1   1   1   105449.20   103650.45   4803.46 o
   3   1   1     2746.52     2775.24     71.60 o
   5   1   1     3246.87     2959.95     75.73 o
   7   1   1    96428.49    93518.65   1367.21 o
   9   1   1    95539.37    92856.52   1262.24 o
  11   1   1      508.52      639.96     49.37 o
  13   1   1     4714.73     5333.00    249.84 o
  15   1   1    23006.25    23891.56    484.21 o
  17   1   1    52529.64    54348.75    818.19 o
  19   1   1     4593.16     4766.35    143.15 o
  21   1   1     2393.85     2377.11    110.43 o
  23   1   1     6112.94     5818.04    263.39 o
  25   1   1    18276.12    18381.34    823.71 o
 -26   2   1     2186.07     1838.46    222.26 o
 -24   2   1     1495.90     1226.95    116.61 o
 -22   2   1     1903.74     1789.35    117.15 o
 -20   2   1      839.81      830.80     75.00 o
 -18   2   1     3788.50     3446.20    107.06 o
 -16   2   1     4670.80     4827.60    132.23 o
 -14   2   1      816.10      808.45     55.55 o
 -12   2   1     1996.43     1952.61     60.15 o
 -10   2   1    11333.27    11151.30    260.64 o
  -8   2   1     1219.56     1118.17     88.95 o
  -6   2   1     1136.28     1004.34     40.45 o
  -4   2   1    50810.05    48472.52    760.29 o
  -2   2   1    37139.09    38100.85   1328.26 o
   0   2   1     6312.97     6064.52    114.75 o
   2   2   1     9697.50     9786.82    166.39 o
   4   2   1     2519.57     2560.09     75.66 o
   6   2   1      199.59      220.11     39.98 o
   8   2   1     5024.61     4965.98     97.39 o
  10   2   1    19291.16    18813.60    274.80 o
  12   2   1     7251.64     7706.17    141.28 o
  14   2   1     1453.29     1515.31     63.13 o
  16   2   1       20.24      227.25     70.87 o
  18   2   1     2462.78     2527.94     89.93 o
  20   2   1      215.42      179.49     70.02 o
  22   2   1     1454.88     1291.59    162.89 o
  24   2   1     2908.92     2536.64    184.46 o
  26   2   1      468.04      582.86    208.10 o
 -25   3   1     9697.48    10407.09    593.33 o
 -23   3   1      152.03      280.50    194.44 o
 -21   3   1     6496.98     6053.59    293.53 o
 -19   3   1    22874.52    23831.41    623.38 o
 -17   3   1    47487.74    47440.35   1022.15 o
 -15   3   1      841.79     1171.35    155.80 o
 -13   3   1     2230.82     2616.21    156.12 o
 -11   3   1    24138.38    25417.97   5282.01 o
  -9   3   1    70378.45    70650.38    987.34 o
  -7   3   1    18985.17    20135.04    843.53 o
  -5   3   1      915.09      916.51     48.86 o
  -3   3   1    28417.07    30124.67    748.88 o
  -1   3   1    78849.84    75214.43   1166.19 o
   1   3   1    29232.56    28667.55    421.59 o
   3   3   1      199.34      260.45     51.41 o
   5   3   1     6289.07     6460.58    123.30 o
   7   3   1    30062.64    29602.39    524.96 o
   9   3   1    34081.75    34407.74    516.81 o
  11   3   1      632.77    48259.04   9969.33 o
  13   3   1      344.52      522.95     99.02 o
  15   3   1     8866.16     9494.17    366.14 o
  17   3   1    34957.90    34040.38    729.06 o
  19   3   1     4068.35     4305.54    189.85 o
  21   3   1       38.35     -191.15    153.44 o
  23   3   1     8178.69     8314.62    370.60 o
  25   3   1    26309.25    25750.43   1302.67 o
 -24   4   1     1511.49     1438.34    185.87 o
 -22   4   1     8480.23     8265.93    374.36 o
 -20   4   1    21384.85    20736.09    748.10 o
 -18   4   1     5262.12     5152.53    395.10 o
 -16   4   1      204.79        5.60    133.95 o
 -14   4   1      883.40      851.77    130.82 o
 -12   4   1      972.03     1181.55    126.50 o
 -10   4   1     2465.49     3158.77    218.37 o
  -8   4   1    41813.96    40949.36    750.44 o
  -6   4   1    59174.08    58493.64    717.83 o
  -4   4   1    12881.37    13223.17    240.58 o
  -2   4   1     4580.16     4816.36    110.21 o
   0   4   1    46061.68    45243.96    532.40 o
   2   4   1     3183.43     2987.33     81.33 o
   4   4   1       40.52      208.55     55.39 o
   6   4   1    36125.25    36140.94    456.54 o
   8   4   1    17581.85    17808.14    338.53 o
  10   4   1     2803.82     3071.48    208.75 o
  12   4   1    15606.07    15039.08    351.44 o
  14   4   1    23862.75    23322.34    478.55 o
  16   4   1    10873.44    10387.21    328.90 o
  18   4   1     1501.00     1507.32    171.62 o
  20   4   1     1889.75     2173.54    220.39 o
  22   4   1       58.80      102.01    164.84 o
  24   4   1      361.98       88.94    164.80 o
 -23   5   1      475.08      445.33    233.02 o
 -21   5   1      360.79      522.06    230.28 o
 -19   5   1     6794.98     7470.91    513.04 o
 -17   5   1    10417.53    10747.52    364.17 o
 -15   5   1      549.96      688.59    165.52 o
 -13   5   1      848.56      891.37    138.29 o
 -11   5   1     8459.56     8609.43    300.32 o
  -9   5   1    41958.24    45763.64   1494.14 o
  -7   5   1     6029.61     6480.29    154.80 o
  -5   5   1      369.48      397.67     71.64 o
  -3   5   1    14349.52    14073.96    234.93 o
  -1   5   1    45817.21    45572.24    685.51 o
   1   5   1    17198.80    17017.97    264.81 o
   3   5   1     2995.92     3454.55    105.58 o
   5   5   1    14069.49    14847.17    286.68 o
   7   5   1    36654.65    36459.33    721.54 o
   9   5   1    43491.55    45847.98    871.67 o
  11   5   1     8239.89     8126.72    273.91 o
  13   5   1     7018.04     6874.07    230.31 o
  15   5   1    17286.72    16943.10    519.32 o
  17   5   1    26559.66    27580.85    917.44 o
  19   5   1     1350.41     1273.53    176.16 o
  21   5   1      101.50      365.50    156.03 o
 -20   6   1     1977.04     2227.01    228.98 o
 -18   6   1    15112.11    15131.28    653.57 o
 -16   6   1    19909.78    20030.39    841.31 o
 -14   6   1      633.74      701.06    167.74 o
 -12   6   1     9049.72     8844.82    337.04 o
 -10   6   1    10026.05    10213.64    342.62 o
  -8   6   1     7839.76     8631.83    236.87 o
  -6   6   1    18362.86    18455.77    395.40 o
  -4   6   1    60260.62    59248.50    967.53 o
  -2   6   1    61291.55    61194.80    951.47 o
   0   6   1     2772.12     2758.24    120.75 o
   2   6   1      217.03      399.81     83.15 o
   4   6   1     1627.74     1664.98    105.65 o
   6   6   1      428.35      453.37     92.86 o
   8   6   1    21789.64    21893.55    501.04 o
  10   6   1    58857.00    58529.63   1708.18 o
  12   6   1    23085.32    22263.18    676.57 o
  14   6   1     2062.16     2001.54    196.42 o
  16   6   1      914.29      916.76    197.43 o
  18   6   1     6059.07     5153.29    378.61 o
  20   6   1      212.72      -35.84    240.72 o
 -19   7   1    14533.32    13727.88    807.11 o
 -17   7   1     9505.23     9877.63    555.64 o
 -15   7   1     3389.33     3039.37    269.97 o
 -13   7   1     3456.62     3637.08    253.00 o
 -11   7   1     6099.54     7357.93    508.98 o
  -9   7   1    15991.09    16257.27    473.76 o
  -7   7   1     3130.04     3439.82    678.34 o
  -5   7   1     3917.11     3653.41    154.28 o
  -3   7   1     6266.28     6571.61    202.13 o
  -1   7   1    16859.22    16491.55    356.38 o
   1   7   1     8276.85     7794.69    243.16 o
   3   7   1     1566.49     1625.44    123.07 o
   5   7   1     1841.67     1703.26     97.80 o
   7   7   1     5316.46     5065.95    194.20 o
   9   7   1     4513.12     4227.40    175.75 o
  11   7   1       36.96       90.73    214.67 o
  13   7   1       58.46      474.50    310.04 o
  15   7   1     3216.08     2744.94    352.36 o
  17   7   1     6463.69     6892.33    609.89 o
 -14   8   1      819.88     1312.97    370.79 o
 -12   8   1     1700.80     2024.89    274.95 o
 -10   8   1     3975.03     3367.02    415.52 o
  -8   8   1    31826.05    29472.27   1270.32 o
  -6   8   1    37556.27    34337.13   1421.22 o
  -4   8   1    12346.54    10890.54    386.56 o
  -2   8   1     7270.55     6590.71    222.08 o
   0   8   1    18724.32    17879.71    460.83 o
   2   8   1     9319.65     8599.10    317.83 o
   4   8   1     1642.41     1711.72    127.75 o
   6   8   1    27603.97    26093.32    902.58 o
   8   8   1    10982.61    10420.44    533.69 o
  10   8   1     5839.18     5156.49    379.40 o
  12   8   1    11978.81    10879.70    662.93 o
  14   8   1    19925.33    18450.84   1216.97 o
  -9   9   1     6276.17     5756.60    343.86 o
  -7   9   1     2615.03     2178.99    230.19 o
  -5   9   1     4209.17     3562.96    286.23 o
  -3   9   1     2156.48     2219.46    553.31 o
  -1   9   1     4679.30     4357.60    350.90 o
   1   9   1     3466.98     3438.16    330.84 o
   3   9   1     2943.90     2481.48    224.92 o
   5   9   1     4451.47     3934.23    318.19 o
   7   9   1     8162.78     7234.37    406.89 o
   9   9   1     7882.68     6907.21    641.36 o
 -26   0   2    45951.91    47056.83   2341.16 o
 -24   0   2    23384.15    23874.58   1180.60 o
 -22   0   2    41480.12    39935.20   1463.49 o
 -20   0   2    94051.89    94786.20   2472.81 o
 -18   0   2    45873.79    45168.37   1056.11 o
 -16   0   2     7676.86     8025.21    265.63 o
 -14   0   2    52200.84    57693.43   1148.07 o
 -12   0   2     5386.36     5317.11    159.82 o
 -10   0   2      244.94       90.19     74.07 o
  -8   0   2   149480.52   142555.92   3276.75 o
  -6   0   2   319125.59   280057.97   8176.48 o
  -4   0   2    63820.32    56064.77   1502.27 o
   2   0   2    53975.65    49959.49   1905.13 o
   4   0   2   218555.25   197525.41   4163.05 o
   6   0   2   588526.31   479502.88   9155.11 o
   8   0   2   477429.41   424313.06   8490.09 o
  10   0   2    46711.36    45935.05    912.58 o
  12   0   2    11003.83    11995.64    261.31 o
  14   0   2    18209.78    19232.86    397.75 o
  16   0   2    29689.82    30960.57    613.02 o
  18   0   2     7135.73     7160.62    245.84 o
  20   0   2    37415.03    40160.97    988.85 o
  22   0   2     7749.15     7917.39    350.93 o
  24   0   2     1291.54     1688.25    224.67 o
  26   0   2     3009.48     2979.58    291.25 o
 -27   1   2     2356.18     2071.53    282.03 o
 -25   1   2     2701.36     2176.34    206.69 o
 -23   1   2      465.64      517.15     93.40 o
 -21   1   2      270.99      304.51     72.25 o
 -19   1   2      111.48      152.10     66.41 o
 -17   1   2       53.41       67.24     63.27 o
 -15   1   2      938.41     1034.33     70.32 o
 -13   1   2      825.60      919.90     83.65 o
 -11   1   2       28.04       69.52     49.36 o
  -9   1   2       74.74       27.02     43.69 o
  -7   1   2     4905.31     4918.09    115.32 o
  -5   1   2      153.35      153.57     37.31 o
  -3   1   2      861.21      824.77     49.87 o
  -1   1   2        3.11      -76.47     50.98 o
   1   1   2      246.29      334.41     54.09 o
   3   1   2     9905.59     9768.98    149.73 o
   5   1   2    33330.97    32662.24    454.66 o
   7   1   2     4467.35     4276.63     78.09 o
   9   1   2     9724.54     9890.48    137.99 o
  11   1   2     4521.08     4415.44     87.18 o
  13   1   2     2975.10     3183.33     83.70 o
  15   1   2       54.92      313.40     68.73 o
  17   1   2     4608.21     4796.74    116.41 o
  19   1   2     5776.53     5621.88    156.36 o
  21   1   2     5362.17     5355.02    164.20 o
  23   1   2     7099.48     7094.91    358.66 o
  25   1   2     5367.43     5569.71    343.34 o
 -26   2   2     4588.39     4712.89    274.05 o
 -24   2   2    29815.71    29324.15    950.74 o
 -22   2   2     9833.38    10033.32    419.49 o
 -20   2   2     8098.81     8394.69    313.23 o
 -18   2   2    18313.98    19093.86    335.63 o
 -16   2   2     4721.68     5118.75    201.51 o
 -14   2   2    34241.73    33162.65    491.61 o
 -12   2   2   259627.48   245861.56   3649.92 o
 -10   2   2   441543.13   390954.78   7171.13 o
  -8   2   2   186085.83   166548.86   2513.66 o
  -6   2   2    30101.54    29135.32    499.92 o
  -4   2   2   234487.98   213339.13   3409.81 o
  -2   2   2   118627.87   115574.63   6979.95 o
   0   2   2    19878.25    19412.89    336.83 o
   2   2   2   167666.39   164028.63   3173.03 o
   4   2   2    96362.04    92245.80   1428.42 o
   6   2   2     1969.47     1992.27     74.93 o
   8   2   2      143.77      136.93     47.95 o
  10   2   2    51119.29    51408.93    674.60 o
  12   2   2     9853.53    11252.91    541.13 o
  14   2   2    22400.14    22715.28    328.12 o
  16   2   2   109237.15   113704.61   1958.44 o
  18   2   2    40132.59    42027.94    747.13 o
  20   2   2    17900.95    18186.13    408.84 o
  22   2   2    37115.24    37097.70   1024.99 o
  24   2   2    52352.90    52919.39   2104.12 o
 -25   3   2       10.01      364.27    291.19 o
 -23   3   2      541.43      568.55    218.79 o
 -21   3   2     5005.21     5147.99    304.86 o
 -19   3   2      929.98     1154.44    210.10 o
 -17   3   2     6449.28     6095.64    224.44 o
 -15   3   2       14.18      117.73    101.21 o
 -13   3   2      630.66      497.34    113.44 o
 -11   3   2      126.96      163.15     95.90 o
  -9   3   2      371.51      286.14    115.07 o
  -7   3   2     2382.24     2512.69    129.74 o
  -5   3   2     9688.32     9730.20    174.02 o
  -3   3   2     8020.77     8400.08    294.11 o
  -1   3   2     2917.00     2705.84     79.26 o
   1   3   2    10340.44    10168.83    176.00 o
   3   3   2      345.38      361.86     64.42 o
   5   3   2      879.80     1102.94     79.33 o
   7   3   2    25139.39    24868.66    369.42 o
   9   3   2    12705.96    12512.88    196.99 o
  11   3   2     6529.01     6559.56    162.84 o
  13   3   2      178.22      348.26     95.18 o
  15   3   2     1137.32     1348.53    139.87 o
  17   3   2      756.15      777.93    137.83 o
  19   3   2     1724.54     1651.91    160.53 o
  21   3   2    10988.34    11042.71    391.28 o
  23   3   2     6875.61     7577.07    372.70 o
  25   3   2     2202.73     2615.95    411.17 o
 -24   4   2    12535.18    14378.68   1461.37 o
 -22   4   2    26690.90    27941.68   1161.78 o
 -20   4   2    62359.23    65279.35   1768.22 o
 -18   4   2    19590.34    19713.69    555.71 o
 -16   4   2     2175.19     2562.45    198.73 o
 -14   4   2    11527.42    11569.67    322.96 o
 -12   4   2      517.08      592.06    105.71 o
 -10   4   2     2906.43     3718.19    222.44 o
  -8   4   2    22565.80    22061.99    316.21 o
  -6   4   2    62850.40    63131.54    852.16 o
  -4   4   2      634.27      911.62     66.59 o
  -2   4   2    63605.68    62181.85    870.64 o
   0   4   2   103996.98   103854.88   1490.94 o
   2   4   2    14658.52    14166.61    217.29 o
   4   4   2   108883.16   111009.45   2489.40 o
   6   4   2   250023.28   245415.98   3667.21 o
   8   4   2   186696.09   185106.33   2562.61 o
  10   4   2    26566.43    32007.62   2764.83 o
  12   4   2     5211.85     5219.93    185.67 o
  14   4   2    13810.64    13555.39    341.64 o
  16   4   2    11887.27    11427.63    364.03 o
  18   4   2     2629.82     2660.17    199.18 o
  20   4   2    14418.10    14706.50    574.63 o
  22   4   2     2648.10     2609.22    224.46 o
 -23   5   2       38.39      255.85    176.20 o
 -21   5   2     5778.18     5191.33    434.84 o
 -19   5   2       47.56      474.19    198.39 o
 -17   5   2     3024.84     3202.06    218.17 o
 -15   5   2      510.54      218.37    123.85 o
 -13   5   2     7821.39     7909.40    327.91 o
 -11   5   2     1915.07     2053.67    140.65 o
  -9   5   2     8361.80     8862.36    315.65 o
  -7   5   2     6510.18     6577.52    247.73 o
  -5   5   2     3460.62     3425.97    103.73 o
  -3   5   2      806.51      670.63     77.27 o
  -1   5   2     6696.78     7032.68    142.87 o
   1   5   2     4159.95     4292.67    122.77 o
   3   5   2     2470.04     2407.57     89.89 o
   5   5   2    18610.87    19184.87    452.84 o
   7   5   2      383.26      559.74     86.39 o
   9   5   2       99.69      439.26    138.02 o
  11   5   2      673.28      753.85    116.10 o
  13   5   2     8062.93     7482.31    239.53 o
  15   5   2     2687.25     2783.68    223.37 o
  17   5   2     6888.64     6758.58    352.21 o
  19   5   2     3583.04     3625.60    242.52 o
  21   5   2        7.02       89.66    206.40 o
 -22   6   2      886.26      843.82    266.97 o
 -20   6   2     3699.31     3687.77    424.24 o
 -18   6   2     4508.19     4905.37    311.83 o
 -16   6   2     3418.94     3086.09    279.56 o
 -14   6   2    11525.09    12066.12    456.12 o
 -12   6   2    69616.62    69533.45   1649.36 o
 -10   6   2    80600.64    83452.40   1593.93 o
  -8   6   2    53549.16    54025.18   1077.13 o
  -6   6   2    16715.94    17115.62    385.18 o
  -4   6   2    30070.02    31002.36    555.23 o
  -2   6   2    35404.23    35170.74    566.60 o
   0   6   2     4773.04     4833.31    126.07 o
   2   6   2    16906.35    16995.64    319.81 o
   4   6   2     4616.17     4673.76    144.43 o
   6   6   2      155.43      332.09     71.56 o
  10   6   2     1345.96     1270.89    246.29 o
  12   6   2      450.14      474.39    156.22 o
  14   6   2    11176.38    11179.59    423.96 o
  16   6   2    34777.08    35274.89   1415.73 o
  18   6   2    19157.69    19070.53    879.62 o
  20   6   2     7781.45     7079.92    443.76 o
 -19   7   2      672.07      543.21    185.64 o
 -17   7   2     7320.09     6284.21    360.03 o
 -15   7   2     1085.67      518.89    199.40 o
 -13   7   2     2406.45     2366.48    244.19 o
 -11   7   2     1085.09     1360.81    357.14 o
  -9   7   2     6184.29     6103.59    229.19 o
  -7   7   2      204.26      352.63     86.81 o
  -5   7   2     9104.78     9721.90    257.68 o
  -3   7   2     6502.50     6701.15    212.47 o
  -1   7   2      324.56      453.48     81.91 o
   1   7   2     2122.28     2334.80    119.15 o
   3   7   2      528.04      500.90     79.56 o
   5   7   2     4175.25     3731.20    140.06 o
   7   7   2     2059.03     2076.16    119.43 o
   9   7   2     8538.07     7857.30    243.87 o
  11   7   2     1874.61     1826.32    209.70 o
  13   7   2      999.67     1170.38    222.62 o
  15   7   2      136.20      351.04    261.17 o
  17   7   2     3298.76     2568.79    345.65 o
 -14   8   2       19.29      467.91    241.96 o
 -12   8   2     1525.09     1597.58    350.08 o
 -10   8   2      443.82      395.47    116.83 o
  -8   8   2      267.34      153.84    120.88 o
  -6   8   2      428.04      663.76    141.81 o
  -4   8   2     2250.19     1915.00    124.41 o
  -2   8   2    12471.63    12015.59    356.26 o
   0   8   2    12256.47    12162.37    357.59 o
   2   8   2     7909.93     7893.62    278.30 o
   4   8   2    20661.38    19506.93    741.98 o
   6   8   2    22442.85    21342.57    894.27 o
   8   8   2    23781.85    23374.00   1226.94 o
  10   8   2     8263.63     8492.09    621.70 o
  12   8   2     1584.92     2078.74    497.05 o
  14   8   2     1780.22     2276.72    663.76 o
  -9   9   2     3659.56     3251.88    292.69 o
  -7   9   2     1364.79     1135.79    233.78 o
  -5   9   2      119.56      809.39    222.74 o
  -3   9   2      210.51      370.25    240.36 o
  -1   9   2     2835.00     2835.32    390.16 o
   1   9   2     5880.32     5550.14    387.45 o
   3   9   2       10.57      294.89    172.67 o
   5   9   2     3036.98     2647.01    291.34 o
   7   9   2        7.13      184.50    192.77 o
 -27   1   3     8853.55     8434.77    380.01 o
 -25   1   3      107.29      279.21    205.43 o
 -23   1   3      194.64      244.54     83.74 o
 -21   1   3    45986.31    43804.22    936.05 o
 -19   1   3    18822.01    18361.96    323.24 o
 -17   1   3     9827.73     9778.10    181.00 o
 -15   1   3     3405.68     3978.45    111.89 o
 -13   1   3    29383.87    28168.47   3225.24 o
 -11   1   3    83320.77    77907.05   1284.67 o
  -9   1   3    44575.46    44222.80    678.17 o
  -7   1   3     5717.61     6361.82    172.16 o
  -5   1   3     2030.39     1940.06     68.75 o
  -3   1   3   163608.66   148529.95   2868.89 o
  -1   1   3    58116.55    60632.89   5503.88 o
   1   1   3      193.56       25.38     51.77 o
   3   1   3     1129.48     1410.12     42.21 o
   5   1   3   119302.48   114696.02   1603.88 o
   7   1   3    34459.33    33692.64    435.85 o
   9   1   3    21621.22    23195.00    300.45 o
  11   1   3     7692.25     8251.13    133.29 o
  13   1   3    48878.04    52920.07    752.23 o
  15   1   3    59313.59    62431.81   1090.81 o
  17   1   3     8009.01     8443.46    188.86 o
  19   1   3       75.71      -68.75     89.27 o
  21   1   3     4041.57     3891.92    192.26 o
  23   1   3    27278.01    27711.67   1324.43 o
  25   1   3     9551.34     9534.67    530.25 o
 -26   2   3        7.84     -108.88    106.32 o
 -24   2   3      189.81      320.47    109.47 o
 -22   2   3      262.01      218.11     81.92 o
 -20   2   3       17.09      -55.72     69.03 o
 -18   2   3    14095.00    13780.31    300.91 o
 -16   2   3     6162.32     6714.97    199.76 o
 -14   2   3     1549.90     1567.29     96.06 o
 -12   2   3     2487.33     2416.94     83.86 o
 -10   2   3    21073.61    21112.84    336.76 o
  -8   2   3      468.25      313.19     57.37 o
  -6   2   3     2260.85     2350.50     98.71 o
  -4   2   3     1971.33     1841.90     79.39 o
  -2   2   3    27649.88    29670.26   1659.10 o
   0   2   3      556.18      599.13     67.42 o
   2   2   3    18003.06    17151.23    504.87 o
   4   2   3    23142.08    22439.94    335.23 o
   6   2   3    10078.85    10317.10    173.77 o
   8   2   3     2717.01     2786.53     74.99 o
  10   2   3      271.60      381.93     56.73 o
  12   2   3       60.33      131.44     49.77 o
  14   2   3      151.05      182.41     54.11 o
  16   2   3     7058.48     7182.34    248.48 o
  18   2   3     6220.80     5889.30    166.88 o
  20   2   3       40.06      -47.53    111.36 o
  22   2   3      120.05       85.51    101.52 o
  24   2   3      374.07      310.84    165.71 o
 -25   3   3      135.40     2114.47    424.23 o
 -23   3   3      159.68      826.42    425.21 o
 -21   3   3    27288.38    26528.94    730.90 o
 -19   3   3    21272.24    21245.10    619.57 o
 -17   3   3     5119.64     5286.28    203.46 o
 -15   3   3     2510.16     2404.20    164.19 o
 -13   3   3    27806.57    27984.58    511.30 o
 -11   3   3    60958.16    64261.91   1420.74 o
  -9   3   3    18563.24    18992.18    327.42 o
  -7   3   3      192.74      480.82    173.62 o
  -5   3   3    18032.90    17762.63    287.17 o
  -3   3   3   106941.94   107426.63   3019.54 o
  -1   3   3    62813.29    61749.07   1030.81 o
   1   3   3    13419.83    13921.82    232.86 o
   3   3   3     3461.63     3496.68    125.65 o
   5   3   3    78501.73    76531.09   1280.42 o
   7   3   3    48851.65    47965.57    656.67 o
   9   3   3     8788.74     9654.02    177.65 o
  11   3   3     6014.01     6440.18   1006.13 o
  13   3   3    14728.32    15080.45    273.92 o
  15   3   3    19727.64    20674.19    443.45 o
  17   3   3      780.08      831.58    149.59 o
  19   3   3     4543.70     4730.31    216.71 o
  21   3   3      889.72     1024.80    177.16 o
  23   3   3    16343.08    15531.80    661.32 o
 -24   4   3       31.28       32.43    295.07 o
 -22   4   3     1667.53     1694.24    224.19 o
 -20   4   3     5463.21     5794.64    314.43 o
 -18   4   3      276.99      529.40    175.20 o
 -16   4   3    13007.02    13027.27    595.97 o
 -14   4   3    36073.91    35945.87    726.03 o
 -12   4   3    37838.54    37382.95    742.11 o
 -10   4   3       47.15      113.08     55.55 o
  -8   4   3      152.65      291.21     58.60 o
  -6   4   3     1137.48     1378.48     69.90 o
  -4   4   3      677.80      763.81     70.50 o
  -2   4   3    11835.94    11441.42    208.24 o
   0   4   3   117725.95   115443.84   1489.90 o
   2   4   3    13351.41    13364.61    212.94 o
   4   4   3     2824.92     3290.09    111.98 o
   6   4   3     5168.84     5349.58    138.50 o
   8   4   3    22666.59    22940.33    406.44 o
  10   4   3        4.06       18.11     34.93 o
  12   4   3    12356.38    12388.89    307.65 o
  14   4   3    14296.68    14380.39    342.61 o
  16   4   3     1237.37     1280.28    206.20 o
  18   4   3      597.30      683.94    137.46 o
  20   4   3     6903.51     6362.29    337.09 o
  22   4   3     6236.56     6296.53    435.79 o
 -23   5   3      582.63      598.88    226.09 o
 -21   5   3    12828.67    12507.31    472.39 o
 -19   5   3    17077.63    17252.60    611.63 o
 -17   5   3     3270.00     3343.04    259.37 o
 -15   5   3       88.25      188.43    151.04 o
 -13   5   3    20706.28    20941.71    581.08 o
 -11   5   3    29700.66    30916.02    634.44 o
  -9   5   3     7550.79     7842.48    207.23 o
  -7   5   3      301.74      290.62     67.12 o
  -5   5   3     3452.65     3781.90    107.94 o
  -3   5   3    19619.03    19669.17    307.30 o
  -1   5   3    11068.74    11150.10    190.53 o
   1   5   3      821.12      947.18     76.78 o
   3   5   3      191.73      284.88     56.36 o
   5   5   3    15553.24    15872.72    463.84 o
   7   5   3    21545.09    22022.62    423.26 o
   9   5   3     4251.98     4288.08    459.64 o
  11   5   3     1893.20     1948.55    136.59 o
  13   5   3    29463.09    29002.35    696.54 o
  15   5   3    36357.92    37122.69    938.56 o
  17   5   3    21707.88    21677.35    714.78 o
  19   5   3     2247.08     2365.63    457.54 o
  21   5   3    10144.56     9436.04    529.88 o
 -22   6   3      552.75      405.68    248.19 o
 -20   6   3     2052.50     2466.45    279.42 o
 -18   6   3    24753.14    25070.44    795.81 o
 -16   6   3    20973.22    20301.11    755.17 o
 -14   6   3    10538.99    10509.97    378.74 o
 -12   6   3     6964.22     6523.86    246.59 o
 -10   6   3    31497.82    32412.61    686.67 o
  -8   6   3    13676.11    13694.56    331.51 o
  -6   6   3     5531.40     6360.55    205.09 o
  -4   6   3    29449.68    29720.66    566.46 o
  -2   6   3    16229.78    16573.27    343.18 o
   0   6   3     1643.74     1617.70    112.69 o
   2   6   3    51632.72    52356.21    844.91 o
   4   6   3    52174.48    52370.52    902.55 o
   6   6   3    13774.71    13537.56    337.93 o
   8   6   3     3417.91     3390.02    162.40 o
  10   6   3     1226.16     1348.00    171.35 o
  12   6   3      113.85      123.39    138.27 o
  14   6   3     2547.88     2523.16    279.48 o
  16   6   3    19387.96    17927.64   1268.12 o
  18   6   3    16142.25    16256.17    691.22 o
 -19   7   3     8021.26     7751.62    401.69 o
 -17   7   3     2453.05     2034.79    271.70 o
 -15   7   3      676.31      757.49    203.33 o
 -13   7   3     6819.01     6714.82    653.16 o
 -11   7   3     9476.83     9197.55    350.78 o
  -9   7   3     6919.83     6200.43    271.69 o
  -7   7   3     2637.20     2868.30    234.89 o
  -5   7   3     8149.12     8125.38    230.98 o
  -3   7   3    24834.85    25312.50    561.12 o
  -1   7   3    26814.62    26294.82    615.04 o
   1   7   3     7912.70     7541.45    222.25 o
   3   7   3    14488.22    14525.73    345.84 o
   5   7   3    22737.93    21894.64    545.85 o
   7   7   3    17315.02    16781.05    531.69 o
   9   7   3     1216.86     1025.93    154.67 o
  11   7   3      813.45      751.31    191.07 o
  13   7   3     1599.31     1229.30    297.63 o
  15   7   3       96.61      674.73    397.82 o
  17   7   3      211.97       51.91    258.48 o
 -14   8   3    33441.15    32882.58   1723.02 o
 -12   8   3    24714.43    24155.67   1366.07 o
 -10   8   3     1392.52     1157.37    165.88 o
  -8   8   3       44.22      147.98    198.06 o
  -6   8   3      828.72      685.01    118.67 o
  -4   8   3       95.62      206.32     93.46 o
  -2   8   3    24379.19    24910.75    695.05 o
   0   8   3    53531.46    53987.60   1560.82 o
   2   8   3    14844.48    14468.14    601.91 o
   4   8   3     4633.61     4503.45    461.83 o
   6   8   3     3631.37     3500.95    250.88 o
   8   8   3    11217.66    10367.67    549.99 o
  10   8   3      168.08      265.85    248.72 o
  12   8   3    15395.06    14501.08   1319.19 o
  -9   9   3     5354.03     5128.55    392.88 o
  -7   9   3     1907.12     1478.09    212.44 o
  -5   9   3     2953.81     2729.54    272.62 o
  -3   9   3     1946.54     2724.96    292.05 o
  -1   9   3     1299.05     1138.13    359.45 o
   1   9   3       33.67      128.41    195.83 o
   3   9   3      595.36      584.58    185.68 o
   5   9   3      644.44      635.12    397.13 o
   7   9   3     2080.19     1693.57    265.99 o
 -28   0   4     3932.15     4209.96   1008.09 o
 -26   0   4      447.72       77.99    240.25 o
 -24   0   4    21503.72    20889.97    765.14 o
 -22   0   4   109286.37   107782.44   2978.27 o
 -20   0   4   194085.64   192530.09   3679.76 o
 -18   0   4    47304.83    47247.48   1148.70 o
 -16   0   4    75592.47    74363.23   1200.09 o
 -14   0   4   118943.02   116578.97   2190.63 o
 -12   0   4   115789.28   109479.38   2474.14 o
 -10   0   4     2283.08     3078.28    184.05 o
  -8   0   4    52960.68    49103.71   1260.68 o
  -6   0   4    76752.52    69682.66   2587.87 o
  -4   0   4     3329.38     3680.37    352.26 o
  -2   0   4    16701.20    15902.00    817.02 o
   0   0   4   195025.69   242289.14   9543.21 o
   2   0   4    16066.06    15424.92    360.41 o
   4   0   4    56919.08    55600.63   1083.74 o
   6   0   4   212691.88   200767.17   3845.05 o
   8   0   4    66102.93    64970.95   1106.82 o
  10   0   4    38718.43    39129.75    684.13 o
  12   0   4   150726.47   155247.38   2865.82 o
  14   0   4   194191.22   202762.31   3258.53 o
  16   0   4    62177.81    66042.53   1390.02 o
  18   0   4       23.02      106.80     98.14 o
  20   0   4     1838.38     1972.10    176.95 o
  22   0   4     9202.33    10725.77    611.13 o
  24   0   4      795.34      594.06    482.28 o
 -27   1   4      432.13      374.95    138.75 o
 -25   1   4      146.67       54.59    146.99 o
 -23   1   4        4.77       65.33    116.35 o
 -21   1   4      123.17      245.25     79.71 o
 -19   1   4      282.37      319.66     88.94 o
 -17   1   4       17.41       42.95     65.45 o
 -15   1   4     2676.58     2768.37    123.29 o
 -13   1   4     1842.75     1844.74    113.69 o
 -11   1   4      953.71      871.75     73.19 o
  -9   1   4     4160.80     3954.62    129.72 o
  -7   1   4     1852.05     1788.07     82.15 o
  -5   1   4     6624.97     6397.01    144.12 o
  -3   1   4    31820.07    29562.72    627.24 o
  -1   1   4    18903.72    19687.80   1442.01 o
   1   1   4    10920.74    10525.25    283.58 o
   3   1   4      584.83      592.56     50.81 o
   5   1   4        2.32      -63.62     42.41 o
   7   1   4     3923.20     3801.16     78.74 o
   9   1   4    10511.44    10888.09    169.93 o
  11   1   4    29417.25    29779.02    391.14 o
  13   1   4    20385.11    21125.04    304.51 o
  15   1   4    13780.06    14567.27    262.58 o
  17   1   4     6217.57     6260.98    153.65 o
  19   1   4     1148.17     1048.92     87.40 o
  21   1   4      530.27      490.97    114.37 o
  23   1   4     1640.90     1423.63    152.31 o
  25   1   4     5479.09     5502.13    275.21 o
 -26   2   4     1384.05     1410.50    148.67 o
 -24   2   4     2407.14     2476.31    179.65 o
 -22   2   4      789.14     1014.80     96.46 o
 -20   2   4     1437.43     1214.49     94.72 o
 -18   2   4    60276.56    57885.44    997.90 o
 -16   2   4    33380.08    34227.71    594.33 o
 -14   2   4      300.62      481.18     64.33 o
 -12   2   4    58484.25    57082.73    872.33 o
 -10   2   4    24190.80    23501.88    384.35 o
  -8   2   4    52923.27    52459.73    987.60 o
  -6   2   4   180469.11   170240.66   3510.14 o
  -4   2   4   605014.94   509230.13   8596.15 o
  -2   2   4   359067.75   315328.50  21166.26 o
   0   2   4    47050.57    44450.27    854.11 o
   2   2   4    50489.60    50691.80   1093.33 o
   4   2   4    85553.52    82787.16   1415.86 o
   6   2   4    33448.17    33727.66    433.38 o
   8   2   4    20367.78    20645.15    264.19 o
  10   2   4    67958.23    70048.24    910.99 o
  12   2   4     7422.32     7690.38    163.68 o
  14   2   4     2014.27     2091.69     85.09 o
  16   2   4      120.13      328.71    102.82 o
  18   2   4     7587.40     7485.56    200.96 o
  20   2   4     2781.07     2420.95    113.16 o
  22   2   4    38538.72    38635.53   1420.37 o
  24   2   4    32197.16    31732.18   1195.78 o
 -25   3   4      641.69     1108.31    268.26 o
 -23   3   4     2862.33     2612.92    233.79 o
 -21   3   4      241.38      420.11    199.53 o
 -19   3   4      240.26      230.44     67.55 o
 -17   3   4     5342.09     5666.29    184.50 o
 -15   3   4     1342.88     1250.07     58.33 o
 -13   3   4      217.47      248.96     51.54 o
 -11   3   4     4224.01     4426.28    135.60 o
  -9   3   4      973.64      996.61     72.06 o
  -7   3   4     8598.44     8309.15    308.52 o
  -5   3   4    22631.10    21819.85    324.65 o
  -3   3   4     2466.30     2455.83    128.94 o
  -1   3   4     9185.69     9530.04    184.04 o
   1   3   4     2176.76     2322.69     88.44 o
   3   3   4    15489.40    16308.65    355.71 o
   5   3   4       46.04       60.66     42.43 o
   7   3   4     7694.25     7679.20    153.12 o
   9   3   4    16956.25    17203.04    282.29 o
  11   3   4     1854.98     1838.78     78.38 o
  13   3   4    11881.05    11868.70    232.20 o
  15   3   4    15288.79    15563.06    349.98 o
  17   3   4     8438.28     9085.03    251.09 o
  19   3   4     1921.75     1862.63    195.87 o
  21   3   4     2507.68     2337.50    201.56 o
  23   3   4      212.67       94.63    223.99 o
 -24   4   4    16919.67    16239.09   1039.53 o
 -22   4   4    54935.06    55611.77   2087.33 o
 -20   4   4    83420.82    86099.17   2808.65 o
 -18   4   4    43772.22    44463.56   1354.96 o
 -16   4   4    34256.51    35881.26    911.49 o
 -14   4   4    53816.10    56649.37   1169.60 o
 -12   4   4    66028.66    65663.01   1321.52 o
 -10   4   4      176.28      458.51     80.22 o
  -8   4   4    28320.71    28184.83    434.22 o
  -6   4   4    20810.18    20563.47    306.90 o
  -4   4   4     1264.33     1566.46     82.24 o
  -2   4   4    15188.45    14942.74    253.18 o
   0   4   4    31879.26    31806.94    522.97 o
   2   4   4     5269.54     5250.35    137.79 o
   4   4   4    45658.38    47056.22   1023.60 o
   6   4   4    85096.68    86074.17   1269.94 o
   8   4   4    37299.22    37751.77    638.31 o
  10   4   4    29126.05    32336.97    593.77 o
  12   4   4    81308.30    85231.63   1266.04 o
  14   4   4    91419.27    96139.83   1912.11 o
  16   4   4    35702.33    35837.86    989.59 o
  18   4   4      641.65      881.80    198.86 o
  20   4   4      203.72      296.13    156.24 o
  22   4   4     5216.81     5659.34    369.65 o
 -23   5   4     2268.73     2476.99    234.49 o
 -21   5   4      387.20      445.88    206.96 o
 -19   5   4      927.29     1571.27    264.74 o
 -17   5   4      310.40      910.76    282.27 o
 -15   5   4    12284.68    12325.38    349.17 o
 -13   5   4     1982.61     2401.31    161.49 o
 -11   5   4     1056.10     1015.62     78.84 o
  -9   5   4     1628.69     1649.50     97.53 o
  -7   5   4      138.88      244.27     66.36 o
  -5   5   4      767.56     1146.78     79.27 o
  -3   5   4     9898.20    10546.26    199.23 o
  -1   5   4    12358.80    11995.92    193.93 o
   1   5   4     8094.57     8439.16    173.04 o
   3   5   4     3026.35     3283.41     95.64 o
   5   5   4        4.99      109.28     58.64 o
   7   5   4     1628.32     1686.22    118.05 o
   9   5   4       10.45       28.92     63.43 o
  11   5   4    22549.79    22709.27    642.70 o
  13   5   4     9045.68     9398.20    347.68 o
  15   5   4      725.96      663.65    146.23 o
  17   5   4      350.87      429.35    122.39 o
  19   5   4     2017.47     2283.74    291.53 o
  21   5   4     2732.17     2469.90    306.15 o
 -22   6   4      325.45      855.23    383.56 o
 -20   6   4      281.72      466.90    212.10 o
 -18   6   4     4908.48     5321.11    313.10 o
 -16   6   4     5006.03     5124.74    314.05 o
 -14   6   4     1603.94     1456.65    194.31 o
 -12   6   4    16612.35    15950.60    396.20 o
 -10   6   4    11257.77    11709.82    302.70 o
  -8   6   4    14253.06    14768.97    943.83 o
  -6   6   4    51536.87    54615.73   1268.06 o
  -4   6   4   122230.39   127378.41   1917.69 o
  -2   6   4    52808.68    55081.73    921.24 o
   0   6   4    32831.75    33136.70    619.44 o
   2   6   4     5254.75     5531.99    150.68 o
   4   6   4    23389.59    23985.40    486.32 o
   6   6   4     8521.94     8447.39    213.05 o
   8   6   4     2485.97     2566.10    404.35 o
  10   6   4    11986.98    11822.77    391.81 o
  12   6   4      133.72      123.48    119.51 o
  14   6   4     1364.45     1359.33    304.31 o
  16   6   4      445.88      -36.45    410.37 o
  18   6   4       36.78       59.11    552.08 o
 -19   7   4     2910.55     2971.42    275.35 o
 -17   7   4     1449.86     1168.13    234.54 o
 -15   7   4     2009.90     2062.11    262.37 o
 -13   7   4      302.32      459.21    167.79 o
 -11   7   4     3483.59     3287.96    156.94 o
  -9   7   4     3998.53     4191.28    182.95 o
  -7   7   4      775.07      779.40    101.64 o
  -5   7   4     6953.05     6923.21    218.23 o
  -3   7   4        8.32      120.75     75.35 o
  -1   7   4      331.28      389.58     86.58 o
   1   7   4     1190.21     1310.29    112.18 o
   3   7   4    11304.77    11089.64    345.61 o
   5   7   4      763.76      656.28     89.35 o
   7   7   4     2993.84     3004.33    128.06 o
   9   7   4     2047.15     1750.08    131.74 o
  11   7   4      859.74     1415.83    383.11 o
  13   7   4       56.63      364.77    284.98 o
  15   7   4     4568.99     4616.32    414.02 o
 -14   8   4    14060.50    13857.82    848.75 o
 -12   8   4     8058.00     9200.64   1175.78 o
 -10   8   4      902.86     1137.27    163.54 o
  -8   8   4       49.17      -57.36    114.82 o
  -6   8   4       34.69      233.45    117.41 o
  -4   8   4     1445.61     1489.61    137.85 o
  -2   8   4       78.51      -31.89    100.88 o
   0   8   4      566.25      473.34    119.27 o
   2   8   4        1.27      106.35    119.67 o
   4   8   4    14005.38    12769.69    519.01 o
   6   8   4    16210.84    16730.88    915.65 o
   8   8   4    12213.73    12229.48    697.54 o
  10   8   4     6167.20     6787.42    538.26 o
  12   8   4    16844.27    16577.13    839.71 o
  -9   9   4      546.40      501.45    166.31 o
  -7   9   4     1761.17     1941.06    214.36 o
  -5   9   4     3592.04     3130.84    500.10 o
  -3   9   4     1195.49     1148.57    196.05 o
  -1   9   4     3860.16     3750.94    319.33 o
   1   9   4      130.23      232.55    200.18 o
   3   9   4      526.91      437.13    175.43 o
   5   9   4      331.60      381.29    153.61 o
 -27   1   5       37.93     1112.14    388.20 o
 -25   1   5       79.73      184.77    108.31 o
 -23   1   5    15320.83    13878.89    397.12 o
 -21   1   5    42565.86    41678.49    848.22 o
 -19   1   5     2413.90     2297.58    110.46 o
 -17   1   5     1982.95     2299.20    107.57 o
 -15   1   5    15919.25    16249.52    314.14 o
 -13   1   5   120634.41   121935.77   2203.42 o
 -11   1   5    17437.07    16852.33    339.19 o
  -9   1   5      100.16       93.25    108.91 o
  -7   1   5     7353.38     7094.53    237.49 o
  -5   1   5   126560.92   117522.87   2351.83 o
  -3   1   5    68431.61    63057.54   1374.36 o
  -1   1   5      819.97     1395.79    105.82 o
   1   1   5      676.01      946.44     77.36 o
   3   1   5    68245.09    66981.45    946.74 o
   5   1   5    70362.47    70467.04    955.66 o
   7   1   5       75.36      206.80     47.97 o
   9   1   5      331.44      392.62     55.78 o
  11   1   5    10352.74    11099.84    170.84 o
  13   1   5    52006.04    56862.55    807.50 o
  15   1   5     8548.17     9308.16    325.14 o
  17   1   5      149.50      188.74     78.10 o
  19   1   5     1463.88     1527.75    105.69 o
  21   1   5    38164.14    38231.47   1141.21 o
  23   1   5    10859.67    11094.90    454.18 o
 -26   2   5     2416.63     2163.84    208.75 o
 -24   2   5     7917.67     7391.97    333.85 o
 -22   2   5     2059.61     1879.04    110.61 o
 -20   2   5        6.08       39.61     84.19 o
 -18   2   5      993.49      899.55     78.69 o
 -16   2   5      194.46      265.43     63.13 o
 -14   2   5      198.03      354.44     87.84 o
 -12   2   5     4754.10     5033.75    199.25 o
 -10   2   5    20187.80    19702.31    366.87 o
  -8   2   5     6862.67     6629.81    156.53 o
  -6   2   5      529.23      711.33     69.53 o
  -4   2   5     7007.21     6609.87    157.51 o
  -2   2   5    20588.13    22079.69   1239.39 o
   0   2   5     1988.97     1957.63    107.34 o
   2   2   5     7459.29     7446.38    206.79 o
   4   2   5     7284.15     7491.36    164.86 o
   6   2   5        5.08       61.53     51.77 o
   8   2   5     1342.31     1581.19     75.37 o
  10   2   5    12582.58    12852.26    220.98 o
  12   2   5     3854.28     3895.41    365.29 o
  14   2   5      538.57      553.12     61.14 o
  16   2   5      748.37      943.91     77.21 o
  18   2   5      278.43      273.89     87.87 o
  20   2   5      126.77      -72.56     85.32 o
  22   2   5      477.85      362.65    150.92 o
 -27   3   5       37.07     -656.12    437.41 o
 -25   3   5      224.47      139.54    184.39 o
 -23   3   5    16736.35    15674.87    534.16 o
 -21   3   5    31280.19    30180.49    700.73 o
 -19   3   5      606.24      648.74     71.74 o
 -17   3   5      117.08     4068.36   1256.59 o
 -15   3   5     8014.75     7945.05    227.56 o
 -13   3   5    45901.84    44760.92    755.16 o
 -11   3   5     7325.61     8196.21   1427.34 o
  -9   3   5     2681.79     2658.82     97.45 o
  -7   3   5      258.01      126.80     78.85 o
  -5   3   5    53360.16    51948.63    827.74 o
  -3   3   5    41237.44    44409.07   1697.59 o
  -1   3   5     2771.74     3101.65    139.35 o
   1   3   5      846.59      987.26    102.90 o
   3   3   5    77949.46    75621.15   1161.16 o
   5   3   5   110553.84   107186.09   1510.56 o
   7   3   5    12876.89    12728.25    232.15 o
   9   3   5     5603.08     5959.31    141.82 o
  11   3   5    28001.54    31780.26   1080.52 o
  13   3   5    56720.18    59070.20   1201.04 o
  15   3   5     4828.05     5358.19    202.05 o
  17   3   5      383.68      490.82    133.16 o
  19   3   5      343.54      469.78    126.97 o
  21   3   5     9323.10     9210.89    436.70 o
  23   3   5     1533.24     1605.94    368.89 o
 -24   4   5     1281.70     1123.32    210.01 o
 -22   4   5     5812.63     6284.56    343.13 o
 -20   4   5    16734.85    17013.19    620.13 o
 -18   4   5     2583.05     2554.38    213.81 o
 -16   4   5     2615.33     2765.90    175.71 o
 -14   4   5    10326.82    10328.51    247.97 o
 -12   4   5     3994.80     4179.32    162.34 o
 -10   4   5     3558.27     3943.47    151.44 o
  -8   4   5    43227.63    43123.89    609.64 o
  -6   4   5    56445.18    57919.20    802.15 o
  -4   4   5     4052.72     4358.58    177.47 o
  -2   4   5     2686.88     2713.48     89.33 o
   0   4   5     2138.06     2422.81    108.02 o
   2   4   5      114.68      230.08     42.65 o
   4   4   5     4868.88     4848.88    155.25 o
   6   4   5    37274.29    37280.34    696.76 o
   8   4   5    22903.25    22300.24    474.14 o
  10   4   5      341.62     5420.39    976.49 o
  12   4   5       30.60       88.43     67.34 o
  14   4   5     6001.85     5888.82    167.71 o
  16   4   5     2370.60     2317.56    173.26 o
  18   4   5     4364.00     4346.64    281.02 o
  20   4   5     4772.15     5080.71    323.00 o
  22   4   5      729.31      586.09    343.44 o
 -23   5   5     9020.37     8208.72    425.64 o
 -21   5   5    15911.95    16574.92    589.05 o
 -19   5   5      367.27      557.27    177.37 o
 -17   5   5     2088.72     1947.66    197.34 o
 -15   5   5    10745.99    11567.77    389.42 o
 -13   5   5    40447.36    41379.96    884.80 o
 -11   5   5    26880.24    27295.70    596.50 o
  -9   5   5     4690.58     5021.76   3086.17 o
  -7   5   5    16610.88    17314.46    282.31 o
  -5   5   5    56354.98    58993.25   1416.68 o
  -3   5   5    31914.33    33727.16    519.74 o
  -1   5   5     1087.84     1256.84     89.43 o
   1   5   5       64.07      217.38     66.60 o
   3   5   5     6032.54     6164.13    193.03 o
   5   5   5     7702.37     8390.90    234.78 o
   7   5   5     1491.72     1480.79     83.62 o
   9   5   5     3634.63    16134.70   5171.99 o
  11   5   5      442.72      476.79     43.57 o
  13   5   5    16246.25    16552.42    759.62 o
  15   5   5     2184.97     2272.12    209.81 o
  19   5   5    10257.90     9705.75    571.10 o
 -22   6   5    12752.93    12491.13    570.79 o
 -20   6   5      335.45      616.96    333.64 o
 -18   6   5      356.03      453.61    202.01 o
 -16   6   5     2553.59     2692.32    231.43 o
 -14   6   5       39.06      126.79    137.65 o
 -12   6   5    31849.87    31974.18    779.21 o
 -10   6   5    50426.70    51889.51   1214.61 o
  -8   6   5     9828.57     9845.46    234.47 o
  -6   6   5     5064.59     5525.88    175.20 o
  -4   6   5    23258.93    24984.76    497.72 o
  -2   6   5    21248.37    21752.32    428.55 o
   0   6   5      583.49      733.21     91.75 o
   2   6   5    21789.78    22075.32    435.54 o
   4   6   5    14755.90    15282.90    339.33 o
   6   6   5     1488.74     1601.85    100.84 o
   8   6   5     8365.49     8119.64    265.22 o
  10   6   5    22536.76    21422.93    650.65 o
  12   6   5    14126.14    13903.56    855.72 o
  14   6   5      481.28      718.14    297.51 o
  16   6   5     4747.65     5139.67    576.57 o
  18   6   5       17.54      172.75    298.80 o
 -19   7   5     1463.90     1726.78    251.05 o
 -17   7   5     1838.06     2017.24    240.63 o
 -15   7   5     1950.56     1779.26    195.76 o
 -13   7   5     7489.57     7181.00    277.94 o
 -11   7   5     1510.35     1611.19    143.27 o
  -9   7   5      943.47      876.37     83.04 o
  -7   7   5      243.07      396.59     95.51 o
  -5   7   5     5923.64     6160.93    208.47 o
  -3   7   5     4262.66     4204.71    150.47 o
  -1   7   5     2393.40     2178.60    136.19 o
   1   7   5     9445.93     9319.66    282.60 o
   3   7   5    22711.92    22136.27    668.73 o
   5   7   5    32607.19    31443.41    941.00 o
   7   7   5    22001.40    21286.47    753.08 o
   9   7   5    17080.77    15494.68    729.81 o
  11   7   5    12811.48    12964.88    893.01 o
  13   7   5    20573.08    20792.55   1276.82 o
  15   7   5     3498.72     2699.50    429.06 o
 -14   8   5     8112.88     7700.20    395.57 o
 -12   8   5     2448.99     2039.85    201.10 o
 -10   8   5     6694.04     6140.73    415.43 o
  -8   8   5    34985.79    34708.79   1494.25 o
  -6   8   5    34347.11    33704.32   1330.67 o
  -4   8   5     5338.76     4531.36    228.63 o
  -2   8   5      523.34      687.98    134.97 o
   0   8   5      228.57      245.96    108.79 o
   2   8   5      817.55      657.76    158.47 o
   4   8   5     7363.52     6687.95    342.95 o
   6   8   5    35013.02    35171.44   1450.34 o
   8   8   5    13377.13    12646.86    784.72 o
  10   8   5     1418.73     1066.61    330.77 o
  -9   9   5     8095.65     7793.90    630.71 o
  -7   9   5     9813.63    10316.72    479.40 o
  -5   9   5    11734.76    11898.05    657.25 o
  -3   9   5     7253.57     7137.26    530.60 o
  -1   9   5     3377.94     2993.14    268.05 o
   1   9   5     1839.98     1198.43    282.79 o
   3   9   5      242.94      379.49    208.08 o
   5   9   5       41.76     1330.36   1110.02 o
 -28   0   6    22618.89    20488.90   1552.08 o
 -26   0   6    11975.67    11328.07   1130.77 o
 -24   0   6     1415.03     1129.86    166.89 o
 -22   0   6     6191.10     5353.52    274.67 o
 -20   0   6    14318.75    14458.46    423.36 o
 -18   0   6    17342.29    17980.87    598.11 o
 -16   0   6   140609.63   136137.14   3004.22 o
 -14   0   6   270195.28   257037.14   7022.19 o
 -12   0   6   248198.58   231882.11   5388.36 o
 -10   0   6    37922.48    33527.47   1017.76 o
  -8   0   6    98834.16    94928.45   4030.47 o
  -6   0   6   124322.62   111973.25   3930.64 o
  -4   0   6    59471.88    57625.40   2437.57 o
  -2   0   6    80003.48    78330.05   2316.64 o
   0   0   6    98620.95   121478.65   6413.99 o
   2   0   6     7826.56     8467.45    246.81 o
   4   0   6     7545.74     8010.96    211.96 o
   6   0   6    17471.21    17435.26    385.99 o
   8   0   6    39339.20    39805.51    736.70 o
  10   0   6    16771.88    17553.58    433.46 o
  12   0   6    98652.13   104416.26   2269.25 o
  14   0   6    54133.26    65571.02   1650.73 o
  16   0   6    11742.08    11845.18    351.91 o
  18   0   6    16381.98    17822.02    546.79 o
  20   0   6    50301.88    51749.83   1995.72 o
  22   0   6    39331.18    40694.62   2313.52 o
 -27   1   6      712.23      382.68    157.63 o
 -25   1   6      154.24       33.56    122.46 o
 -23   1   6       16.14      119.51    110.73 o
 -21   1   6     1038.59     1170.00    121.67 o
 -19   1   6       11.13       79.14     79.79 o
 -17   1   6     4604.24     4496.87    147.88 o
 -15   1   6     7978.39     7954.36    206.43 o
 -13   1   6     5088.98     5310.73    168.32 o
 -11   1   6    13354.81    12835.12    266.23 o
  -9   1   6     7272.48     6660.01    184.20 o
  -7   1   6     7876.44     7646.24    219.09 o
  -5   1   6      133.07      125.97     83.86 o
  -3   1   6    10431.80     9622.26    225.68 o
  -1   1   6    19674.12    21054.62   1728.83 o
   1   1   6    37952.64    36129.17    708.57 o
   3   1   6    31149.99    30030.47    447.62 o
   5   1   6    35887.35    34707.93    477.58 o
   7   1   6    20363.16    20459.95    293.55 o
   9   1   6     4874.91     5007.88    114.26 o
  11   1   6     1362.71     1390.21     71.91 o
  13   1   6     2593.87     2739.62    126.23 o
  15   1   6     5937.50     6368.50    152.83 o
  17   1   6    17679.52    18051.51    405.66 o
  19   1   6    19940.51    20398.93    483.47 o
  21   1   6     8022.49     7627.53    348.67 o
  23   1   6     3032.93     2805.52    218.46 o
 -26   2   6    23378.99    22728.36   1087.35 o
 -24   2   6    50685.98    48702.04   1558.58 o
 -22   2   6    27311.33    25564.21    709.15 o
 -20   2   6      616.23      733.36    108.06 o
 -18   2   6    21318.91    21920.53    462.44 o
 -16   2   6     5702.74     5289.62    935.35 o
 -14   2   6     3067.41     3852.45    143.08 o
 -12   2   6    17132.70    16982.33    318.36 o
 -10   2   6    97133.34    94066.93   1608.28 o
  -8   2   6     1438.89     1560.43     85.71 o
  -6   2   6    43205.59    41193.95    766.79 o
  -4   2   6   127322.77   120603.09   2212.56 o
  -2   2   6    26629.45    28616.67   2073.46 o
   0   2   6    83979.10    77252.55   1510.67 o
   2   2   6   244704.23   228195.19   3552.16 o
   4   2   6   318617.84   301643.22   4379.03 o
   6   2   6    71348.89    71765.51   1064.69 o
   8   2   6      845.11      880.03     64.05 o
  10   2   6    14506.12    14937.88    262.37 o
  12   2   6    31838.19    32183.69    534.38 o
  14   2   6      170.85      357.88     84.60 o
  16   2   6    20855.07    22695.41    431.75 o
  18   2   6     8851.25     9078.31    252.86 o
  20   2   6     3488.28     3074.54    200.01 o
  22   2   6     7905.42     7562.83    405.88 o
 -25   3   6     2698.34     2622.86    212.52 o
 -23   3   6     2524.25     2212.81    187.43 o
 -21   3   6     1322.25     1480.31     92.55 o
 -19   3   6      752.84      637.75     80.42 o
 -17   3   6      129.46      411.70    434.16 o
 -15   3   6      334.89      171.80    110.00 o
 -13   3   6    18368.89    18786.78    395.02 o
 -11   3   6    11571.40    11419.97    270.55 o
  -9   3   6     8197.26     8424.18    200.86 o
  -7   3   6     1155.95     1233.30     74.21 o
  -5   3   6        6.98       76.67     60.67 o
  -3   3   6      674.51      894.44     70.25 o
  -1   3   6    10172.35     9643.71    211.85 o
   1   3   6    35409.75    34095.18    627.13 o
   3   3   6    38361.48    38275.44    627.77 o
   5   3   6     8306.44     7908.67    184.94 o
   7   3   6     6629.06     6566.33    170.07 o
   9   3   6     4089.32     4229.97    129.30 o
  11   3   6     4539.87     4475.77    137.75 o
  13   3   6     5107.31     5281.25    142.92 o
  15   3   6    19535.69    20104.45    460.48 o
  17   3   6     6859.10     7293.13    255.94 o
  19   3   6     2488.07     2113.86    175.35 o
  21   3   6     8874.77     8443.28    418.62 o
 -24   4   6      717.96     1117.50    247.25 o
 -22   4   6     8563.30     8285.95    527.87 o
 -20   4   6     6102.68     5572.11    304.15 o
 -18   4   6     9720.97     9876.19    340.99 o
 -16   4   6    80369.76    83251.37   1500.09 o
 -14   4   6   150877.86   149151.00   2577.30 o
 -12   4   6    95677.53    98292.73   1842.48 o
 -10   4   6    26704.39    28026.29    623.32 o
  -8   4   6    52884.47    55236.30    966.40 o
  -6   4   6    48612.30    49462.18    811.56 o
  -4   4   6    19850.97    21217.05    545.78 o
  -2   4   6    23205.70    23155.03    346.16 o
   0   4   6    24800.81    25020.45    443.23 o
   2   4   6     1451.30     1815.08    131.72 o
   4   4   6     1161.84     1316.99    153.09 o
   6   4   6     4191.05     4609.00    160.32 o
   8   4   6     6195.80     6221.25    203.27 o
  10   4   6     5226.75     5577.50    162.87 o
  12   4   6    70024.00    71573.38   1847.66 o
  14   4   6    36761.27    38965.11    953.95 o
  16   4   6     6626.99     6863.22    295.70 o
  18   4   6    11844.91    11169.58    615.47 o
  20   4   6    35658.67    36397.27   1450.30 o
 -23   5   6       66.65       -4.07    236.36 o
 -21   5   6     4077.36     4207.67    319.01 o
 -19   5   6      628.96      844.17    370.01 o
 -17   5   6     1757.88     1965.51    203.31 o
 -15   5   6     8086.23     8122.67    315.13 o
 -13   5   6      121.18       86.17     97.93 o
 -11   5   6      183.08      296.70     94.73 o
  -9   5   6     3230.90     3558.28    130.10 o
  -7   5   6    17612.20    18015.97    324.41 o
  -5   5   6      506.07      730.08     80.07 o
  -3   5   6    14262.62    14839.45    298.17 o
  -1   5   6     4263.03     4629.30    175.57 o
   1   5   6       33.05       35.43     54.86 o
   3   5   6     3725.16     4118.84    167.34 o
   5   5   6    27263.56    26786.06    607.57 o
   7   5   6    10163.14     9367.94    254.65 o
   9   5   6       59.24      193.51     82.40 o
  11   5   6     2465.85     2620.34    188.26 o
  13   5   6       19.74       13.20     67.62 o
  15   5   6        9.19      110.09    244.13 o
  17   5   6     5666.59     4377.27    547.19 o
  19   5   6    12859.27    11728.41    889.68 o
 -22   6   6    12239.78    11528.04    604.51 o
 -20   6   6      192.17      155.17    189.88 o
 -18   6   6      983.78     1150.38    219.13 o
 -16   6   6      127.47      142.71    256.11 o
 -14   6   6       40.52        3.70     62.23 o
 -12   6   6     3035.76     2958.71    161.82 o
 -10   6   6     7163.37     7211.47    258.15 o
  -8   6   6      309.54      675.84    341.54 o
  -6   6   6    14556.67    16161.21    527.44 o
  -4   6   6    39220.91    41505.81    872.47 o
  -2   6   6    10549.19    11091.52    256.81 o
   0   6   6    29842.38    30906.51    627.54 o
   2   6   6    73719.52    75754.97   1566.52 o
   4   6   6    68001.63    69774.30   1686.94 o
   6   6   6    14662.40    14797.23    441.01 o
   8   6   6     4288.94     4188.85    203.05 o
  10   6   6     2294.59     2288.23    142.96 o
  12   6   6     9432.66     8813.56    411.43 o
  14   6   6       80.26       76.71    570.95 o
  16   6   6     3393.95     2525.08    450.73 o
 -19   7   6       37.82      -49.83    185.61 o
 -17   7   6      796.69      893.97    239.43 o
 -15   7   6     2285.28     1840.24    252.89 o
 -13   7   6     3685.79     3446.45    251.29 o
 -11   7   6     8094.35     7952.55    282.44 o
  -9   7   6      402.98      327.09     88.13 o
  -7   7   6      987.93     1070.87    107.83 o
  -5   7   6      267.52      363.58    108.48 o
  -3   7   6     6931.52     7088.46    215.78 o
  -1   7   6       34.49       13.29     73.40 o
   1   7   6    10094.94    10204.11    303.78 o
   3   7   6     5561.66     5326.14    210.32 o
   5   7   6      149.94      224.85    108.94 o
   7   7   6        0.73      656.01    150.19 o
   9   7   6     5318.27     4723.21    291.03 o
  11   7   6     3460.54     2282.24    377.19 o
  13   7   6     1891.99     1959.72    308.60 o
 -14   8   6    18602.41    18501.93    982.26 o
 -12   8   6    14096.97    13819.07    708.68 o
 -10   8   6     6948.75     6545.21    462.65 o
  -8   8   6     8712.63     9652.84    461.88 o
  -6   8   6     7569.55     8034.08    356.61 o
  -4   8   6     4326.17     4372.02    272.70 o
  -2   8   6     1208.98     1640.40    183.48 o
   0   8   6      273.48      333.35    158.28 o
   2   8   6      653.91      720.64    189.21 o
   4   8   6     1703.34     1668.55    271.46 o
   8   8   6     1341.69     1108.46    156.13 o
  10   8   6     5011.25     3373.48    564.79 o
  -7   9   6     3605.27     3609.57    351.81 o
  -5   9   6      568.51      267.52    208.03 o
  -3   9   6      817.46      797.81    180.30 o
  -1   9   6        1.96      108.29    232.21 o
   1   9   6     2043.78     1578.18    437.10 o
   3   9   6      142.18      -76.77    167.13 o
 -27   1   7      142.38      -44.91    171.42 o
 -25   1   7    15294.53    14849.49    534.87 o
 -23   1   7    29309.91    27067.46    749.71 o
 -21   1   7      542.01      732.43    140.20 o
 -19   1   7     1295.60     1245.89    104.53 o
 -17   1   7     9749.46     9257.57    235.24 o
 -15   1   7    54491.41    55538.34   1233.16 o
 -13   1   7    17760.60    17958.65    373.13 o
 -11   1   7      162.33      420.83     96.77 o
  -9   1   7      771.58      569.50    101.89 o
  -7   1   7   104266.70   101711.23   2266.51 o
  -5   1   7    67902.56    64031.64   2904.20 o
  -3   1   7     2823.25     2574.79    113.84 o
  -1   1   7    14778.22    16746.64   1242.72 o
   1   1   7    24045.37    23543.92    548.28 o
   3   1   7    95117.16    92148.05   1522.65 o
   5   1   7     7526.38     7873.99    157.19 o
   7   1   7      385.32      594.75     73.74 o
   9   1   7     5008.66     4997.30    126.22 o
  11   1   7    43579.27    45304.37    738.37 o
  13   1   7     8177.51     8792.24   1303.64 o
  15   1   7     2962.49     3017.78    114.66 o
  17   1   7     1673.69     1833.64    113.08 o
  19   1   7    14583.79    14785.08    444.94 o
  21   1   7    11063.49    11116.77    509.57 o
 -26   2   7       76.43      146.28    119.59 o
 -24   2   7      414.95      479.11    102.09 o
 -22   2   7     1360.43     1144.86    113.02 o
 -20   2   7      157.32      348.97     88.27 o
 -18   2   7    11407.91    11027.17    278.69 o
 -16   2   7     7041.17     7054.17    191.25 o
 -14   2   7     2275.96     2447.13    146.21 o
 -12   2   7      860.78     1164.74    105.73 o
 -10   2   7     1796.65     2045.85    126.84 o
  -8   2   7      296.70      455.66     91.88 o
  -6   2   7     6144.35     6205.87    218.70 o
  -4   2   7    11093.73    10667.00    233.88 o
  -2   2   7     9085.43     9945.97    686.23 o
   0   2   7      296.92      281.71     66.04 o
   2   2   7     4435.70     4854.67    163.12 o
   4   2   7     5818.92     6037.91    146.79 o
   6   2   7      304.29      295.53     78.16 o
   8   2   7     4603.26     4683.27    142.29 o
  10   2   7      208.70      182.09     67.13 o
  12   2   7     1912.35     2158.49    184.90 o
  14   2   7       15.67      119.34     68.18 o
  16   2   7      309.37      802.16    329.94 o
  18   2   7     2430.30     2376.09    145.18 o
  20   2   7       45.21       51.72    165.00 o
  22   2   7      714.06     1403.10    385.53 o
 -25   3   7    14046.13    13692.05    552.67 o
 -23   3   7    22835.59    22054.04    878.82 o
 -21   3   7     7447.32     7026.29    262.19 o
 -19   3   7      335.12      313.90     82.31 o
 -17   3   7    16415.28    15889.86    409.99 o
 -15   3   7    57643.80    60522.01   1163.94 o
 -13   3   7    21812.95    21742.74    425.04 o
 -11   3   7       74.17      464.00    241.15 o
  -9   3   7      194.75      379.64     89.80 o
  -7   3   7    31491.44    32511.63    677.44 o
  -5   3   7    21423.41    21428.59    334.08 o
  -3   3   7     5639.43     6251.27    241.89 o
  -1   3   7     1898.94     1821.73    123.54 o
   1   3   7    10667.17    10595.56    281.20 o
   3   3   7    35518.10    35200.30    554.82 o
   5   3   7     4593.33     4658.72    155.94 o
   7   3   7     1221.39     1181.23    102.45 o
   9   3   7    23872.51    23195.75    483.75 o
  11   3   7    52099.36    56077.97   1028.66 o
  13   3   7    31518.27    31964.04    700.53 o
  15   3   7     3772.75     4238.24    173.17 o
  17   3   7     6880.51     6863.70    283.02 o
  19   3   7    18979.64    19110.81    833.84 o
  21   3   7    13320.42    13412.06    638.56 o
 -24   4   7      509.17      646.60    177.63 o
 -22   4   7     7367.57     7194.65    435.32 o
 -20   4   7    20793.66    21047.42    626.09 o
 -18   4   7     1019.79     1254.74    120.91 o
 -16   4   7     8020.81     7813.49    284.03 o
 -14   4   7    12694.50    13178.91    308.17 o
 -12   4   7    14585.62    15483.60    327.61 o
 -10   4   7     1756.72     1908.58     98.96 o
  -8   4   7     9484.09     9628.69    220.80 o
  -6   4   7     4711.02     4993.42    141.31 o
  -4   4   7     3883.70     4519.28    207.95 o
  -2   4   7     8713.95     8617.16    187.99 o
   0   4   7    42855.02    42550.23    843.37 o
   2   4   7     8118.05     7915.67    220.04 o
   4   4   7      338.67      328.49     96.02 o
   6   4   7     2249.40     2605.74    131.10 o
   8   4   7     3421.35     3223.82    153.36 o
  10   4   7     1527.20     3980.39    368.46 o
  12   4   7     3792.40     4330.20    203.79 o
  14   4   7    10698.52    10770.66    526.80 o
  16   4   7      640.64      396.26    249.93 o
  18   4   7      781.05     1077.79    277.63 o
  20   4   7      231.42      561.63    334.41 o
 -23   5   7     5329.61     5370.82    386.55 o
 -21   5   7     1622.39     2172.50    294.69 o
 -19   5   7     2284.67     2457.73    761.95 o
 -17   5   7     1358.14     1301.96     91.55 o
 -15   5   7    12620.53    13411.72    489.35 o
 -13   5   7     6280.79     6254.62    205.41 o
 -11   5   7      259.10      277.01     73.54 o
  -9   5   7     9752.79    10667.52   1300.72 o
  -7   5   7    46730.21    49693.93    916.63 o
  -5   5   7    65320.20    72575.53   3548.28 o
  -3   5   7    21140.17    22427.43    494.37 o
  -1   5   7    16100.32    16768.07    456.69 o
   1   5   7    49224.05    49587.86    992.95 o
   3   5   7    41665.44    42638.73    874.06 o
   5   5   7     7783.56     8113.02    250.25 o
   7   5   7      547.06      446.82     95.97 o
   9   5   7     1970.65     2089.61    155.42 o
  11   5   7      677.21      844.34    172.65 o
  13   5   7       52.07      139.53    207.20 o
  15   5   7     2656.75     2573.62    342.89 o
  17   5   7      593.37      603.96    404.57 o
 -20   6   7     3845.60     4227.28    329.56 o
 -18   6   7    36303.72    36726.41   1437.71 o
 -16   6   7    18025.04    18884.38    933.77 o
 -14   6   7     3444.27     3273.60    281.83 o
 -12   6   7       16.49       17.35     60.65 o
 -10   6   7     1653.78     1768.76    117.24 o
  -8   6   7      119.34      243.08     77.84 o
  -6   6   7    12673.35    13438.79    360.57 o
  -4   6   7    36194.61    38467.66    989.20 o
  -2   6   7    20815.93    20941.28    502.01 o
   0   6   7     1323.77     1367.46     91.01 o
   2   6   7     4251.44     4574.76    202.11 o
   4   6   7     9320.32     9509.15    452.49 o
   6   6   7     3983.81     3888.89    220.67 o
   8   6   7    12739.19    12387.75    477.29 o
  10   6   7     7914.93     7516.18    404.97 o
  12   6   7     1195.34     1141.53    176.55 o
  14   6   7        0.62      -23.33    294.67 o
  16   6   7     4173.00     3948.37    451.13 o
 -19   7   7     2286.60     2530.95    497.07 o
 -17   7   7    15093.64    14771.74    676.79 o
 -15   7   7    18569.48    18418.01    906.25 o
 -13   7   7    10057.88     9606.94    489.32 o
 -11   7   7     1076.67     1158.89    155.11 o
  -9   7   7     2496.39     2484.13    133.15 o
  -7   7   7      702.06      686.19    113.72 o
  -5   7   7      588.74      776.54    106.99 o
  -3   7   7     1236.96     1108.41    122.50 o
  -1   7   7     4098.28     3903.99    201.19 o
   1   7   7      388.26      428.75    137.15 o
   3   7   7     2255.41     2485.07    251.36 o
   5   7   7     5195.52     4767.31    249.04 o
   7   7   7     1379.39     1264.58    144.41 o
   9   7   7    20587.95    21172.94   1227.35 o
  11   7   7    23418.61    22415.13   1326.90 o
  13   7   7    21927.10    21615.90   1460.29 o
 -14   8   7    12175.88    11743.58    635.55 o
 -12   8   7     7507.90     7647.85    497.71 o
 -10   8   7      452.43      535.16    305.63 o
  -8   8   7    12175.84    11956.69    664.57 o
  -6   8   7     5105.84     4998.01    369.64 o
  -4   8   7     1869.26     2077.22    229.36 o
  -2   8   7    15751.43    15975.32    749.98 o
   0   8   7    25113.71    24512.49   1029.49 o
   2   8   7     6405.30     6655.50    380.42 o
   4   8   7       49.62       18.58    187.47 o
   6   8   7     2316.34     2058.67    200.94 o
   8   8   7      260.94      344.96    132.55 o
  -5   9   7    15770.70    16389.00   1437.48 o
  -3   9   7    17184.60    16126.29   1142.62 o
  -1   9   7    12409.12    11195.77    913.67 o
 -28   0   8     3534.73     2770.74    320.90 o
 -26   0   8     2075.51     1781.40    382.85 o
 -24   0   8      460.76      580.02    153.37 o
 -22   0   8    14249.50    13754.20    606.69 o
 -20   0   8    50465.46    45646.21   1569.92 o
 -18   0   8      445.25      658.71    249.17 o
 -16   0   8    22035.50    21534.37    607.98 o
 -14   0   8    39427.75    38561.58   1118.66 o
 -12   0   8    12952.28    13214.83    523.55 o
 -10   0   8    78414.40    75935.23   3149.92 o
  -8   0   8   355936.13   344262.63  10803.90 o
  -6   0   8   240021.94   224597.69   7673.65 o
  -4   0   8    85341.07    83647.46   3691.91 o
  -2   0   8      518.52      481.25    158.13 o
   0   0   8   137501.31   177440.59  10303.27 o
   2   0   8    40592.36    39258.51    851.37 o
   4   0   8     1308.83     1432.94    118.11 o
   6   0   8    56017.14    54589.18   1099.77 o
   8   0   8     4318.14     4124.75    173.15 o
  10   0   8     4409.06     4714.29    208.78 o
  12   0   8    10431.32    10583.33    352.89 o
  14   0   8    11582.62    13984.68    646.91 o
  16   0   8       68.28      336.86    120.36 o
  18   0   8    41047.19    42948.69   1335.07 o
  20   0   8    36667.92    39662.10   2219.62 o
  22   0   8     4382.74     5609.66    473.50 o
 -27   1   8       21.44      283.03    323.20 o
 -25   1   8     1320.45     1377.55    163.97 o
 -23   1   8     7002.54     6423.88    271.58 o
 -21   1   8     4853.36     4651.82    182.38 o
 -19   1   8     5122.57     4783.47    215.07 o
 -17   1   8      874.52     1179.15    141.91 o
 -15   1   8       97.83      217.87    118.38 o
 -13   1   8      836.07     1096.37    142.61 o
 -11   1   8    12872.06    12155.50    365.22 o
  -9   1   8    36479.08    35720.69    676.16 o
  -7   1   8    37960.82    36637.34    802.75 o
  -5   1   8    32174.81    31500.84    831.44 o
  -3   1   8    14457.65    13697.25    319.25 o
  -1   1   8    10302.11    11505.75    732.54 o
   1   1   8     2946.12     3396.45    182.44 o
   3   1   8    15511.68    15765.84    245.90 o
   5   1   8    26323.62    27014.37    417.30 o
   7   1   8    26918.01    26911.12    476.76 o
   9   1   8    23387.92    24047.18    442.08 o
  11   1   8    34555.34    35540.03    758.96 o
  13   1   8    15116.18    15036.55    321.86 o
  15   1   8     2203.22     2238.22    106.08 o
  17   1   8        2.96       76.01     74.64 o
  19   1   8     2125.43     2313.24    182.28 o
  21   1   8     3905.03     3929.40    233.85 o
 -26   2   8    42326.39    40266.87   1451.34 o
 -24   2   8    90311.19    86803.46   3109.28 o
 -22   2   8    57180.00    56118.47   1361.27 o
 -20   2   8    21142.44    20330.92    571.29 o
 -18   2   8    56377.39    55789.16   1113.01 o
 -16   2   8    57299.54    59459.03   1144.64 o
 -14   2   8     9895.89    10446.90    246.90 o
 -12   2   8    22987.34    25110.37    788.61 o
 -10   2   8    29896.54    29923.77    713.32 o
  -8   2   8      542.58      630.62     92.76 o
  -6   2   8     3778.47     3820.29    163.12 o
  -4   2   8    23238.19    22064.72    485.62 o
  -2   2   8    47163.76    52321.82   4029.28 o
   0   2   8    48918.29    47838.66    827.80 o
   2   2   8    99165.40    96920.44   3552.42 o
   4   2   8    48304.19    46747.19    693.65 o
   6   2   8     6684.16     6691.18    181.52 o
   8   2   8    73570.12    75070.05   1278.10 o
  10   2   8   111929.97   114265.35   2541.54 o
  12   2   8    61792.21    66944.64   1510.59 o
  14   2   8      313.82      264.83    101.19 o
  16   2   8       68.62      153.31     89.81 o
  18   2   8    11449.64    10791.26    533.33 o
  20   2   8     5267.58     5502.22    347.88 o
 -25   3   8     2890.29     2132.59    191.50 o
 -23   3   8       66.00      235.31    171.99 o
 -21   3   8     3610.32     3331.49    238.14 o
 -19   3   8     4159.50     4440.29    178.56 o
 -17   3   8     9384.93     9312.81    282.57 o
 -15   3   8       44.14       98.68     85.39 o
 -13   3   8     8915.12     9315.96    315.38 o
 -11   3   8     5431.09     5689.20    210.19 o
  -9   3   8     3095.38     3049.68    117.53 o
  -7   3   8    25495.84    25613.52    462.51 o
  -5   3   8    39363.87    39172.75    720.77 o
  -3   3   8    24389.93    26941.09   1138.44 o
  -1   3   8      983.40      944.72     70.19 o
   1   3   8     6317.46     6556.99    235.46 o
   3   3   8      686.19      693.59    123.38 o
   5   3   8     6524.29     6421.38    178.35 o
   7   3   8    28250.63    28921.98    551.39 o
   9   3   8    49964.56    49703.49   1042.19 o
  11   3   8     6612.00     6536.74    200.62 o
  13   3   8     3312.34     3356.75    159.73 o
  15   3   8     4754.21     4647.22    207.45 o
  17   3   8      723.68      273.53    224.72 o
  19   3   8      683.92      594.23    346.88 o
 -24   4   8      185.31       22.59    214.59 o
 -22   4   8     8795.40     9029.54    422.86 o
 -20   4   8    13343.83    12797.17    475.65 o
 -18   4   8       66.57      895.39    921.14 o
 -16   4   8    14629.89    14254.66    358.67 o
 -14   4   8    18390.84    18977.69    423.79 o
 -12   4   8    14923.19    15398.91    373.76 o
 -10   4   8    42056.52    44829.68   1360.27 o
  -8   4   8   165470.02   173098.98   3217.31 o
  -6   4   8   116742.97   121698.69   2352.14 o
  -4   4   8    41835.34    45480.92   2591.94 o
  -2   4   8     6474.24     6458.80    192.02 o
   0   4   8    33880.33    33070.07    786.78 o
   2   4   8    26980.44    27071.40    562.79 o
   4   4   8      420.45      409.65     98.31 o
   6   4   8    33683.97    33282.40    761.92 o
   8   4   8      407.02      555.34    119.96 o
  10   4   8     5734.00     5960.15    272.02 o
  12   4   8     1791.52     1534.06    132.66 o
  14   4   8     2225.75     2139.30    207.59 o
  16   4   8     1772.54     1713.07    393.84 o
  18   4   8    21516.31    22355.00   1306.11 o
 -23   5   8     6000.02     5387.71    361.47 o
 -21   5   8     4996.18     5098.42    359.65 o
 -19   5   8      904.98     1003.63    120.92 o
 -17   5   8     1117.85     1102.83    181.64 o
 -15   5   8     1875.41     1499.54    151.03 o
 -13   5   8     4262.66     4281.31    150.85 o
 -11   5   8     3239.79     3144.97    133.93 o
  -9   5   8    29991.56    31041.63    667.79 o
  -7   5   8     6349.93     6583.73    239.50 o
  -5   5   8      772.79      940.30    108.55 o
  -3   5   8     4190.95     4119.34    173.60 o
  -1   5   8    11608.65    12110.31    345.91 o
   1   5   8     5777.51     5738.21    259.21 o
   3   5   8    12366.73    12056.68    381.10 o
   5   5   8     9825.72     9799.06    312.15 o
   7   5   8     5603.09     5587.54    261.92 o
   9   5   8      266.66      137.39    109.16 o
  11   5   8    14147.70    13563.63    576.28 o
  13   5   8    14789.38    13874.97    904.78 o
  15   5   8      522.29      439.27    313.64 o
  17   5   8     2402.03     2993.67    377.09 o
 -20   6   8    13122.27    13754.49    748.33 o
 -18   6   8    14009.92    14785.26    612.73 o
 -16   6   8    20980.24    21593.15    785.21 o
 -14   6   8     1579.10     1475.32    128.40 o
 -12   6   8     1750.09     1735.59    131.24 o
 -10   6   8     3785.79     3829.47    164.61 o
  -8   6   8     1374.36     1676.22    130.76 o
  -6   6   8      335.93      457.66     81.93 o
  -4   6   8     3267.82     3423.24    161.70 o
  -2   6   8      131.51      201.53     88.16 o
   0   6   8    12010.31    11992.16    436.83 o
   2   6   8    33204.73    33737.92   1050.26 o
   4   6   8    20426.36    20822.80    621.15 o
   6   6   8     7275.78     6942.57    283.83 o
   8   6   8    28378.49    28068.97   1218.67 o
  10   6   8    37774.02    38189.75   2068.96 o
  12   6   8    13900.03    13939.06    773.99 o
  14   6   8      572.17     1994.69    623.67 o
 -17   7   8     6937.25     6141.21    384.55 o
 -15   7   8       33.74      128.39    103.01 o
 -13   7   8     2604.04     2384.88    223.96 o
 -11   7   8       58.75       91.04    110.93 o
  -9   7   8     2904.69     2818.16    221.52 o
  -7   7   8     2290.93     2285.45    157.26 o
  -5   7   8    13414.29    13921.36    468.33 o
  -3   7   8     4268.22     4365.89    303.68 o
  -1   7   8      758.97      919.54    161.32 o
   1   7   8     1034.42     1038.64    144.50 o
   3   7   8     3690.31     3839.93    197.17 o
   5   7   8        7.42       76.46    157.82 o
   7   7   8     4134.92     4082.84    326.38 o
   9   7   8    11134.56    12359.25   1248.04 o
  11   7   8      537.87     1117.90    463.27 o
 -12   8   8     6828.02     6955.65    617.26 o
 -10   8   8    11223.33    11706.49    699.81 o
  -8   8   8    28814.07    31311.98   1712.40 o
  -6   8   8    14152.54    13983.06    723.32 o
  -4   8   8     5362.10     5543.46    370.05 o
  -2   8   8     5745.68     5751.35    534.27 o
   0   8   8     5266.54     4630.60    292.27 o
   2   8   8     2043.30     2010.63    206.33 o
   4   8   8       31.31      222.63    160.83 o
   6   8   8      598.83     6083.71   1660.26 o
 -27   1   9     8601.94     7675.14    437.42 o
 -25   1   9    25108.63    22946.85    725.66 o
 -23   1   9     2373.55     2351.36    219.22 o
 -21   1   9      313.84      531.71    133.35 o
 -19   1   9     1175.92      995.18    147.77 o
 -17   1   9    43496.43    41222.99   1024.67 o
 -15   1   9    14691.93    15039.71    561.95 o
 -13   1   9     1304.66     1423.01    159.71 o
 -11   1   9      492.65      611.49    110.12 o
  -9   1   9    23286.75    22846.49    472.92 o
  -7   1   9    52541.96    52599.87   1198.56 o
  -5   1   9     9924.09    10587.50    415.17 o
  -3   1   9     1376.07     1447.52    119.20 o
  -1   1   9    28599.63    29835.18   1814.75 o
   1   1   9    89553.04    88243.36   3086.65 o
   3   1   9    16704.85    16273.06    383.51 o
   5   1   9     1955.18     1991.96    145.49 o
   7   1   9     6155.91     6478.80    212.57 o
   9   1   9    52044.52    54115.32   1003.74 o
  11   1   9    12396.88    12296.70    292.10 o
  13   1   9      757.66     1042.36    356.85 o
  15   1   9       46.19       -1.52     97.27 o
  17   1   9     7497.35     7110.93    311.65 o
  19   1   9    13289.32    14363.14    871.49 o
 -26   2   9      553.08      513.19    173.81 o
 -24   2   9     3266.94     3350.82    215.57 o
 -22   2   9     1313.53     1168.73    128.64 o
 -20   2   9      150.39      226.43    135.58 o
 -18   2   9     1442.36     1617.70    149.32 o
 -16   2   9      581.93      604.88    111.06 o
 -14   2   9      353.92      231.46    111.14 o
 -12   2   9     5663.91     6254.23    391.36 o
 -10   2   9     8405.66     8809.58    237.09 o
  -8   2   9     2183.52     2267.95    125.79 o
  -6   2   9        1.09      240.63    138.01 o
  -4   2   9       24.40      247.07     77.56 o
  -2   2   9      951.78     1134.66    123.71 o
   0   2   9     2068.39     2104.55    129.57 o
   2   2   9      534.59      725.00    119.97 o
   4   2   9     5404.41     5114.61    204.32 o
   6   2   9     2148.28     2171.19     97.02 o
   8   2   9     1857.38     2005.67    118.47 o
  10   2   9      881.57      944.67    110.39 o
  12   2   9     1970.72     1811.85    122.73 o
  14   2   9      232.99      279.89     90.56 o
  16   2   9     1404.08     1402.86    220.86 o
  18   2   9      132.81      -69.18    501.31 o
  20   2   9      281.78      137.26    314.26 o
 -25   3   9    14194.99    13926.14    648.47 o
 -23   3   9     1053.37      937.22    178.54 o
 -21   3   9       97.55      -22.68    116.97 o
 -19   3   9     4440.79     4727.28    222.94 o
 -17   3   9    51925.43    53223.88   1125.46 o
 -15   3   9    32449.98    33403.88    793.85 o
 -13   3   9     5647.40     5862.96    198.48 o
 -11   3   9    12178.58    12928.97   3739.36 o
  -9   3   9    58840.69    60829.89   1334.02 o
  -7   3   9    51207.22    53304.56   1206.21 o
  -5   3   9     6714.81     7228.64    187.73 o
  -3   3   9      520.04      727.60    112.85 o
  -1   3   9     4712.72     4443.90    162.31 o
   1   3   9    16018.24    15580.63    375.27 o
   3   3   9      290.86      444.54    127.02 o
   5   3   9     3319.15     3128.43    139.83 o
   7   3   9     1250.56     1110.98    117.28 o
   9   3   9    20709.29    20521.28    548.70 o
  11   3   9    10261.50    10674.63    412.47 o
  13   3   9     1013.99      712.15    120.21 o
  15   3   9     1931.84     3180.77    622.08 o
  17   3   9    23301.45    21437.15   1804.65 o
  19   3   9    21386.48    19693.20   1577.04 o
 -24   4   9      437.96      299.31    128.79 o
 -22   4   9      757.79      739.43    197.62 o
 -20   4   9      797.18      880.00    105.60 o
 -18   4   9       16.53      269.30     94.48 o
 -16   4   9     4744.45     4858.59    186.66 o
 -14   4   9    19248.64    19459.12    516.94 o
 -12   4   9     7591.06     7634.84    248.70 o
 -10   4   9     2380.76     2579.46    244.91 o
  -8   4   9     4666.04     5112.68    156.75 o
  -6   4   9    12202.60    12969.49    340.76 o
  -4   4   9     1682.73     1768.88    145.91 o
  -2   4   9     9598.80     9742.75    251.40 o
   0   4   9     3321.74     3458.96    182.15 o
   2   4   9     1201.34     1390.41    148.97 o
   4   4   9      562.02      744.85    103.22 o
   6   4   9     4408.39     4556.23    184.32 o
   8   4   9    12402.85    11694.84    361.66 o
  10   4   9       65.25     2152.46    441.44 o
  12   4   9     2354.86     2564.09    306.88 o
  14   4   9        1.03      113.64    379.71 o
  16   4   9      340.23       13.21    342.60 o
  18   4   9        2.99       52.38    275.01 o
 -23   5   9     3799.52     4135.12    488.57 o
 -21   5   9      394.67      437.91     90.65 o
 -19   5   9     1686.65     2042.79    188.71 o
 -17   5   9     7673.10     7169.62    354.59 o
 -15   5   9      823.02      834.74     98.81 o
 -13   5   9     3115.48     3255.88    152.99 o
 -11   5   9     4435.20     4282.56    171.83 o
  -9   5   9     5439.10     6115.56    216.60 o
  -7   5   9     6869.31     7631.99    217.95 o
  -5   5   9     1830.90     1990.50    107.57 o
  -3   5   9     3518.22     3628.25    180.11 o
  -1   5   9    29900.09    31170.25    936.53 o
   1   5   9    61899.48    61144.13   1594.65 o
   3   5   9    39052.70    38090.30    989.23 o
   5   5   9    19906.95    19750.08    635.56 o
   7   5   9    14337.09    14396.27    561.84 o
   9   5   9    35136.93    36045.33   1123.83 o
  11   5   9    12368.44    10693.14    617.89 o
  13   5   9       66.93      -82.66    244.72 o
  15   5   9      433.99     -243.01    584.94 o
 -20   6   9      127.52       92.70    229.01 o
 -18   6   9     3916.21     3621.52    245.99 o
 -16   6   9     3525.23     3645.46    250.18 o
 -14   6   9     2023.18     1671.55    132.44 o
 -12   6   9    15839.73    16339.53    451.87 o
 -10   6   9    24013.32    25171.79    696.61 o
  -8   6   9    10500.10    10502.66    312.56 o
  -6   6   9      104.45      208.64     80.14 o
  -4   6   9      479.90      685.96    119.53 o
  -2   6   9     2163.21     2326.53    197.61 o
   0   6   9      789.91     1101.41    152.18 o
   2   6   9    16002.11    16251.93    510.64 o
   4   6   9    12313.59    13032.52    483.50 o
   6   6   9      958.40      994.91    381.82 o
   8   6   9      221.73     1339.92    621.19 o
  10   6   9     1888.49     1669.64    314.47 o
  12   6   9     1995.68     1182.85    383.63 o
  14   6   9      531.86      415.32    324.74 o
 -17   7   9    14872.94    16333.60    815.41 o
 -15   7   9    18415.71    18617.97    899.66 o
 -13   7   9    17954.38    17703.49   1022.49 o
 -11   7   9    12006.88    12907.29    568.34 o
  -9   7   9    31796.42    32735.06   1203.76 o
  -7   7   9    22935.45    24306.70   1548.25 o
  -5   7   9     3924.95     3797.34    204.79 o
  -3   7   9      146.61      158.81    137.24 o
  -1   7   9      138.21       89.10    104.81 o
   1   7   9      272.35      149.88    115.54 o
   3   7   9     2511.77     2380.59    242.05 o
   5   7   9     3869.09     3583.47    257.21 o
   7   7   9      822.09     2197.74    570.78 o
   9   7   9     1303.01     1134.00    165.58 o
 -12   8   9     5837.00     5684.32    370.27 o
 -10   8   9     3062.37     2593.36    243.05 o
  -8   8   9     4992.18     5822.09    465.74 o
  -6   8   9     6922.02     7499.05    601.24 o
  -4   8   9      459.26      599.49    207.56 o
  -2   8   9     5957.23     5481.02    391.22 o
   0   8   9     8090.92     7119.91    406.60 o
   2   8   9      560.89      760.57    228.50 o
   4   8   9     1232.12      947.91    314.44 o
 -26   0  10    27723.42    25848.67   1464.18 o
 -24   0  10     1500.03     1900.06    226.61 o
 -22   0  10     6119.98     6047.39    541.03 o
 -20   0  10     8202.44     8319.04    443.37 o
 -18   0  10      525.73     1137.95   2414.11 o
 -16   0  10     8819.10     8798.99    451.03 o
 -14   0  10    35511.23    42195.29   2201.14 o
 -12   0  10     9946.67    10391.54    411.09 o
 -10   0  10    26848.22    28379.02    946.75 o
  -8   0  10    64474.27    62099.32   1908.27 o
  -6   0  10     9400.15     8676.27    488.86 o
  -4   0  10    37822.36    36368.20   1095.29 o
  -2   0  10   118052.97   111791.77   3471.80 o
   0   0  10   193011.67   262552.94  22056.27 o
   2   0  10    58387.15    57266.57   1229.02 o
   4   0  10      581.95      622.17    122.57 o
   6   0  10     2052.27     2488.35    164.51 o
   8   0  10    68535.15    70854.09   2011.88 o
  10   0  10      186.75      372.26    123.95 o
  12   0  10     5658.77     5356.16    288.02 o
  14   0  10     6518.95     6791.62    343.67 o
  16   0  10     9348.14     9192.04    846.03 o
  18   0  10    12112.54    13686.67   1238.08 o
 -27   1  10     1609.18     1666.46    272.50 o
 -25   1  10       97.93      150.20    144.46 o
 -23   1  10     1298.96     1328.03    178.74 o
 -21   1  10     3300.14     3073.28    231.99 o
 -19   1  10     8723.11     8226.62    298.43 o
 -17   1  10    19890.38    19337.38    538.17 o
 -15   1  10    28556.02    28000.57    633.30 o
 -13   1  10    15025.82    16174.14    366.13 o
 -11   1  10     5003.54     5491.69    194.05 o
  -9   1  10      374.11      517.32    132.97 o
  -7   1  10      396.26      341.23    118.33 o
  -5   1  10    19088.23    18663.06    403.94 o
  -3   1  10    57785.71    55732.66   1216.59 o
  -1   1  10    47334.27    44964.00   2287.84 o
   1   1  10    34535.84    34507.10    868.31 o
   3   1  10    20347.31    20220.93    368.31 o
   5   1  10    12375.04    12699.68    260.77 o
   7   1  10       21.60       91.67     88.11 o
   9   1  10     2640.84     2811.36    114.78 o
  11   1  10    14335.88    14416.19    361.28 o
  13   1  10    19448.54    20139.82    555.11 o
  15   1  10    13449.58    13830.80    433.51 o
  17   1  10     9928.85    10053.21    550.83 o
  19   1  10     8995.52     8896.15    658.24 o
 -26   2  10     5548.80     5293.69    306.63 o
 -24   2  10     4786.69     5184.29    367.97 o
 -22   2  10     7634.11     6606.55    344.35 o
 -20   2  10    35472.36    36205.40   1127.27 o
 -18   2  10   130728.45   135145.95   3789.49 o
 -16   2  10    88870.80    93742.94   2676.01 o
 -14   2  10    29121.67    28676.91    708.44 o
 -12   2  10    26141.64    26414.71   1130.06 o
 -10   2  10    62266.66    63485.22   1561.88 o
  -8   2  10    34831.48    34250.93    725.98 o
  -6   2  10    12740.34    12751.01    369.17 o
  -4   2  10    20112.09    19546.46    713.20 o
  -2   2  10      372.17      481.00     89.56 o
   0   2  10     8087.78     8439.73    229.21 o
   2   2  10     2379.13     2634.75    112.23 o
   4   2  10     9041.96     8735.43    214.38 o
   6   2  10     1430.51     1643.00    105.55 o
   8   2  10    83211.90    85569.30   1879.44 o
  10   2  10    22386.84    22622.33    513.93 o
  12   2  10     6840.42     7701.73    729.57 o
  14   2  10     3312.98     3412.92    295.90 o
  16   2  10    31432.50    30224.84   2176.47 o
  18   2  10    23716.32    23929.72   1356.56 o
 -25   3  10      817.50      847.97    158.76 o
 -23   3  10      562.66      634.99    148.44 o
 -21   3  10     5995.39     5601.14    263.08 o
 -19   3  10    15635.43    15201.03    491.98 o
 -17   3  10     8990.96     9447.98    484.84 o
 -15   3  10     4961.92     5219.32    189.45 o
 -13   3  10    15627.03    16228.93    473.42 o
 -11   3  10     8733.10     9142.09    282.76 o
  -9   3  10     5453.49     5817.74    197.86 o
  -7   3  10    21719.44    21200.76    473.57 o
  -5   3  10    17261.26    17355.50    372.79 o
  -3   3  10     7088.51     7858.90    377.43 o
  -1   3  10    27448.93    28316.98    578.47 o
   1   3  10    37166.99    35881.21    786.41 o
   3   3  10    31360.39    31083.19    608.89 o
   5   3  10      400.42      427.30     99.96 o
   7   3  10       27.14      190.43    101.43 o
   9   3  10     2677.89     2460.81    172.07 o
  11   3  10     2407.19     2526.97    169.51 o
  13   3  10    10517.17    10388.70    832.50 o
  15   3  10    21194.76    21926.24   1346.36 o
  17   3  10    11588.55    11690.26    793.70 o
 -24   4  10     1527.65     1616.31    158.94 o
 -22   4  10     2025.48     2024.84    192.87 o
 -20   4  10     1723.42     1837.54    219.99 o
 -18   4  10       42.65      737.50    553.14 o
 -16   4  10     2060.60     2016.21    142.99 o
 -14   4  10    14496.32    14148.88    402.64 o
 -12   4  10     1350.15     1363.05    115.48 o
 -10   4  10    12924.94    13557.99    410.22 o
  -8   4  10    45430.18    46515.61   1208.41 o
  -6   4  10     9562.69    10281.94    298.21 o
  -4   4  10    19056.86    22163.34    978.52 o
  -2   4  10    77446.44    78651.45   1636.68 o
   0   4  10   107469.48   109053.67   2639.94 o
   2   4  10    18106.36    18131.41    429.66 o
   4   4  10     3188.11     3742.05    186.23 o
   6   4  10     4722.83     4350.22    211.83 o
   8   4  10    17598.44    18151.38    837.56 o
  10   4  10     1034.21      887.22    380.30 o
  12   4  10     2658.01     2148.16    349.09 o
  14   4  10     2683.08     3248.59    428.82 o
  16   4  10     3799.58     3618.75    868.43 o
 -21   5  10      175.60      291.45    264.23 o
 -19   5  10        3.94      694.04   1222.87 o
 -17   5  10     9773.78     9929.81    405.16 o
 -15   5  10    20255.03    20200.64    624.38 o
 -13   5  10     2021.36     2102.76    155.74 o
 -11   5  10      299.20      224.60    121.42 o
  -9   5  10      524.63      593.01    116.91 o
  -7   5  10     3218.32     3264.04    152.62 o
  -5   5  10     2071.85     2364.10    171.52 o
  -3   5  10    26703.17    27773.29    833.33 o
  -1   5  10    20110.76    18845.07    640.80 o
   1   5  10     6964.72     6934.21    305.38 o
   3   5  10       49.51      278.42    151.08 o
   5   5  10    10632.18     9862.54    469.71 o
   7   5  10     2870.56     2504.54    188.60 o
   9   5  10     1745.40     1773.34    316.09 o
  11   5  10    13457.25    14478.64   1044.51 o
  13   5  10     4073.25     2913.93    554.23 o
  15   5  10      832.34      832.24    329.51 o
 -20   6  10    20562.86    21542.79    950.59 o
 -18   6  10    32612.37    33667.26   1273.36 o
 -16   6  10    27569.26    29142.82   1205.30 o
 -14   6  10     8914.49     8337.22    421.99 o
 -12   6  10    15472.38    16757.29    550.44 o
 -10   6  10    12228.77    11922.78    440.74 o
  -8   6  10     7522.24     7516.02    275.42 o
  -6   6  10     1228.95     1267.80    101.34 o
  -4   6  10     3249.94     3463.43    228.47 o
  -2   6  10       47.22      -13.86    150.67 o
   0   6  10     3147.48     3167.76    234.40 o
   2   6  10      359.49      519.23    153.19 o
   4   6  10       51.30       49.76    132.26 o
   6   6  10     4920.29     5030.87    519.48 o
   8   6  10    19868.27    19552.42   1046.23 o
  10   6  10    17985.14    18699.75   1439.64 o
  12   6  10     3713.27     3574.08    499.82 o
 -17   7  10      277.99      811.25    280.02 o
 -15   7  10      352.85      526.71    215.87 o
 -13   7  10     3720.50     4545.60    297.53 o
 -11   7  10     6922.22     8225.86    389.10 o
  -9   7  10     1113.09     1183.39    289.79 o
  -7   7  10     4483.67     4890.62    414.73 o
  -5   7  10     2021.30     2257.29    215.79 o
  -3   7  10      139.07       -3.02    128.62 o
  -1   7  10      565.21      518.70    145.45 o
   1   7  10     6134.10     6327.99    422.28 o
   3   7  10    11956.69    11365.79   1005.60 o
   5   7  10      211.35      233.00    216.41 o
   7   7  10     1741.04     1799.60    272.85 o
   9   7  10       19.02      102.59    234.57 o
 -10   8  10     4526.34     4474.92    343.37 o
  -8   8  10     7937.60     8070.30    479.55 o
  -6   8  10     7052.73     6960.29    444.46 o
  -4   8  10    11003.96    11770.44    684.45 o
  -2   8  10    14429.53    13952.61    889.29 o
   0   8  10    17715.38    16230.64   1053.39 o
   2   8  10     5411.04     4740.03    426.75 o
 -27   1  11    15213.13    14454.65    818.59 o
 -25   1  11    10434.28     9147.77    448.43 o
 -23   1  11      377.68       95.77    161.91 o
 -21   1  11     8642.77     8281.59    405.34 o
 -19   1  11    22589.23    23116.88    819.55 o
 -17   1  11    35713.15    37054.92    942.52 o
 -15   1  11       30.25      574.43    202.97 o
 -13   1  11       57.22     1052.84   1039.07 o
 -11   1  11    12538.63    13426.01    337.57 o
  -9   1  11    64416.11    65602.01   1417.19 o
  -7   1  11      243.20      390.04    141.35 o
  -5   1  11     1001.75     1313.98    125.42 o
  -3   1  11     5103.87     5426.92    324.02 o
  -1   1  11    36536.55    36551.84   2103.53 o
   1   1  11    26126.60    26091.00    787.19 o
   3   1  11     1898.97     1856.43    110.13 o
   5   1  11     8557.73     8404.02    218.14 o
   7   1  11    19912.98    20393.82    422.90 o
   9   1  11    52734.14    52916.73   1201.84 o
  11   1  11       94.28      128.00     94.45 o
  13   1  11      255.27      429.05    112.11 o
  15   1  11    12530.00    12134.46    695.37 o
  17   1  11    20341.35    18974.46   1168.44 o
 -26   2  11      589.91      480.12    158.43 o
 -24   2  11     2412.03     2242.07    223.03 o
 -22   2  11     1229.91     1118.66    161.89 o
 -20   2  11       27.19       89.86    142.25 o
 -18   2  11     3820.39     4059.10    194.01 o
 -16   2  11      675.71      780.95    155.33 o
 -14   2  11     1087.87     1048.40    128.13 o
 -12   2  11     2014.92     2026.19    171.98 o
 -10   2  11      278.66      521.40    121.17 o
  -8   2  11      946.95      977.78    136.09 o
  -6   2  11       79.30      189.70    156.46 o
  -4   2  11     1724.86     1934.79    154.13 o
  -2   2  11     8847.18     9749.98    375.72 o
   0   2  11      195.01      247.92    101.56 o
   2   2  11     2073.60     2481.30    127.69 o
   4   2  11      855.14      872.12     97.09 o
   6   2  11     1106.07     1250.76     87.72 o
   8   2  11     1336.90     1115.38    112.67 o
  10   2  11      414.38      555.61     93.97 o
  12   2  11      727.14     2223.18    905.89 o
  14   2  11     1228.16     1667.67    358.76 o
  16   2  11        5.73     -104.05    263.69 o
 -25   3  11     1681.68     2713.80    606.99 o
 -23   3  11     4237.51     3723.91    272.45 o
 -21   3  11      417.60      146.92    165.38 o
 -19   3  11     6682.61     6418.26    315.43 o
 -17   3  11    11341.95    11824.96    452.67 o
 -15   3  11       44.20      311.31    163.98 o
 -13   3  11     2135.70     2337.21    153.78 o
 -11   3  11    27079.66    29081.01    946.53 o
  -9   3  11    81287.73    85882.46   2063.87 o
  -7   3  11    20346.23    21598.00    523.03 o
  -5   3  11     8518.93     8313.21    249.06 o
  -3   3  11    23172.65    26130.95   1117.92 o
  -1   3  11    62731.15    62161.36   1295.95 o
   1   3  11    26579.78    24712.81    660.02 o
   3   3  11     2964.21     3107.86    179.06 o
   5   3  11      557.66      608.55    122.84 o
   7   3  11     5220.83     5692.21    291.74 o
   9   3  11     7294.04     6546.76    300.65 o
  11   3  11     4079.05     4260.23   1172.27 o
  13   3  11      914.74      892.50    300.49 o
  15   3  11     3059.10     2456.41    441.39 o
  17   3  11    11135.51    10394.56   1022.85 o
 -24   4  11      572.43      374.19    126.97 o
 -22   4  11     4291.45     3718.55    257.55 o
 -20   4  11    15535.37    15181.48    629.11 o
 -18   4  11     1136.10      994.38    185.36 o
 -16   4  11      660.90      547.35    109.18 o
 -14   4  11      341.24      478.93    134.63 o
 -12   4  11     4162.92     4414.62    185.46 o
 -10   4  11     1968.78     1858.70    205.89 o
  -8   4  11     7749.36     8025.59    270.00 o
  -6   4  11     8850.39     8851.64    283.95 o
  -4   4  11     1011.00     1125.54    101.91 o
  -2   4  11      252.70      358.03    121.88 o
   0   4  11     5170.89     4828.29    225.54 o
   2   4  11     4599.49     3947.64    194.52 o
   4   4  11     1151.16     1209.97    198.51 o
   6   4  11     5429.87     5167.92    356.32 o
   8   4  11        2.99       13.67    168.75 o
  10   4  11       57.62     5787.12   1101.47 o
  12   4  11      562.93      829.11    394.57 o
  14   4  11     5553.02     4979.02    602.93 o
 -21   5  11    13113.79    12650.18    560.91 o
 -19   5  11    29396.15    32664.95    988.92 o
 -17   5  11    21852.18    21722.22    821.42 o
 -15   5  11      817.62      989.53    164.37 o
 -13   5  11      352.85      351.99    126.90 o
 -11   5  11     2189.85     2327.84    190.46 o
  -9   5  11     1816.00     2159.92    239.24 o
  -7   5  11     1844.25     2186.59    156.26 o
  -5   5  11    10605.00    11039.84    382.22 o
  -3   5  11      691.38      704.10    282.89 o
  -1   5  11     8183.74     8403.39    364.83 o
   1   5  11     5372.68     4980.71    317.06 o
   3   5  11      307.96      475.02    190.39 o
   5   5  11    11571.51    11524.06    593.56 o
   7   5  11    37154.05    37846.89   3051.00 o
   9   5  11    33492.99    32433.59   2226.43 o
  11   5  11     9802.83     9040.77    855.57 o
  13   5  11     8638.83     8204.96    766.48 o
 -18   6  11     6828.78     6964.95    409.77 o
 -16   6  11     5280.97     5575.98    367.04 o
 -14   6  11     2004.99     2197.42    208.34 o
 -12   6  11     9456.16     8907.00    462.70 o
 -10   6  11     2429.57     1754.32    262.34 o
  -8   6  11      224.41      189.15    115.09 o
  -6   6  11     2231.92     2426.24    192.43 o
  -4   6  11    12689.91    12951.17    530.71 o
  -2   6  11     9182.87     9046.04    421.42 o
   0   6  11       28.85      509.94    168.71 o
   2   6  11     1616.01     1607.84    259.54 o
   4   6  11       55.28      -39.09    353.97 o
   6   6  11     1226.86     1068.82    278.42 o
   8   6  11     1255.60     3464.00    477.91 o
  10   6  11     3994.46     2811.51    479.57 o
 -15   7  11       37.75      -21.08    170.11 o
 -13   7  11     2769.75     2775.26    339.06 o
 -11   7  11    21856.83    24452.21    894.16 o
  -9   7  11    27930.27    28676.82   1127.75 o
  -7   7  11    26282.98    28982.53   1552.62 o
  -5   7  11    16978.44    17740.86    829.18 o
  -3   7  11    27251.19    28598.29   1362.16 o
  -1   7  11    24643.12    25422.75   1480.27 o
   1   7  11     6565.84     5753.09    673.20 o
   3   7  11      450.05      506.21    451.70 o
   5   7  11      116.80      281.21    324.24 o
   7   7  11       44.99      938.20    615.82 o
  -6   8  11     8750.70     8585.24    756.50 o
  -4   8  11      351.73      234.67    207.32 o
  -2   8  11      116.69      295.33    200.06 o
 -26   0  12    34172.37    32151.34   2252.18 o
 -24   0  12    14104.51    12941.72    981.62 o
 -22   0  12    23873.52    21999.15   1214.38 o
 -20   0  12    40642.32    41078.95   1881.71 o
 -18   0  12     6214.82     5853.42    556.96 o
 -16   0  12      651.78      946.99    378.97 o
 -14   0  12    13159.17    34892.34   2752.72 o
 -12   0  12     1071.73     1040.49    225.34 o
 -10   0  12      195.72      295.73    196.50 o
  -8   0  12     1793.24     1709.13    180.61 o
  -6   0  12    18074.96    18360.84    633.03 o
  -4   0  12     8980.83     7605.02    529.97 o
  -2   0  12    70018.74    66451.06   1949.73 o
   0   0  12    18686.50    22340.62   1714.31 o
   2   0  12     2848.66     2540.02    278.47 o
   4   0  12    30095.25    29593.68    967.28 o
   6   0  12    52269.11    51139.04   1709.69 o
   8   0  12    35899.31    36604.81   1257.45 o
  10   0  12      205.91      -34.95    137.35 o
  12   0  12      228.36      288.11    151.45 o
  14   0  12     8498.47     8754.10    521.95 o
  16   0  12     7061.83     6412.63    807.90 o
 -25   1  12     7068.32     6545.22    600.14 o
 -23   1  12     8999.99     8925.21    416.80 o
 -21   1  12     5184.80     5327.56    317.80 o
 -19   1  12      652.01      587.40    190.72 o
 -17   1  12     4493.15     5246.92    280.49 o
 -15   1  12    10324.42    10171.81    440.78 o
 -13   1  12    17352.98    18473.03    468.81 o
 -11   1  12    39556.59    40748.75    927.00 o
  -9   1  12    46126.42    47230.84   1101.79 o
  -7   1  12    22692.98    22526.27    493.47 o
  -5   1  12    10003.50     9922.18    278.71 o
  -3   1  12      190.53      617.13    209.75 o
  -1   1  12     4096.58     4569.77    255.37 o
   1   1  12    13544.19    13959.47    422.75 o
   3   1  12    27344.89    27079.77    544.77 o
   5   1  12    37445.35    36960.09    752.81 o
   7   1  12    29742.35    30657.18    838.26 o
   9   1  12     8426.92     8683.50    290.49 o
  11   1  12     4653.88     4112.25    236.55 o
  13   1  12      490.61      487.14    132.35 o
  15   1  12     1250.39     1406.63    398.99 o
  17   1  12     4955.62     5413.30    551.47 o
 -24   2  12    10841.41    10062.30    516.28 o
 -22   2  12     1081.88     1408.51    192.43 o
 -20   2  12     9545.01     9404.52    396.85 o
 -18   2  12    10323.98    10981.69    744.84 o
 -16   2  12    10323.59    10693.12    374.59 o
 -14   2  12    15811.37    15411.95    542.62 o
 -12   2  12   103460.84   107900.07   2186.56 o
 -10   2  12    75109.98    77584.77   1516.19 o
  -8   2  12    41595.64    42754.50   1093.00 o
  -6   2  12     3788.44     3787.14    177.29 o
  -4   2  12    25820.78    25122.57    706.90 o
  -2   2  12    32566.92    33185.34   1692.54 o
   0   2  12      509.36      428.70    148.66 o
   2   2  12     9956.41     9048.07    285.46 o
   4   2  12      224.82      110.18    124.12 o
   6   2  12     6308.19     6463.72    306.60 o
   8   2  12     9405.58     9678.38    323.53 o
  10   2  12      301.47      188.89     99.61 o
  12   2  12       66.31      296.39    195.48 o
  14   2  12    18754.49    18470.00   1197.32 o
  16   2  12    19891.93    21534.84   1716.59 o
 -23   3  12     3197.14     2517.54    221.23 o
 -21   3  12     1562.50     1390.58    204.45 o
 -19   3  12       39.87      129.55    160.24 o
 -17   3  12      575.68     1193.38    275.17 o
 -15   3  12     6905.67     6986.26    313.06 o
 -13   3  12    35341.62    34723.63    928.21 o
 -11   3  12    23437.23    23253.40    697.71 o
  -9   3  12    11908.75    12202.70    398.15 o
  -7   3  12    18454.63    18488.32    509.29 o
  -5   3  12     8910.33     8818.87    329.11 o
  -3   3  12     2897.88     3400.78    166.65 o
  -1   3  12     3816.09     3998.13    170.55 o
   1   3  12    20019.86    19271.57    552.89 o
   3   3  12    17384.87    17629.31    780.32 o
   5   3  12    13286.14    12144.38    394.49 o
   7   3  12    13571.36    12455.04    505.00 o
   9   3  12    23702.45    22711.50   1040.95 o
  11   3  12     1918.72     2351.09    431.75 o
  13   3  12      324.93      813.21    394.06 o
  15   3  12     1255.41     1663.27    422.68 o
 -22   4  12    12965.79    12538.84    593.51 o
 -20   4  12    20374.44    20479.14    844.96 o
 -18   4  12     6042.65     6745.04    370.01 o
 -16   4  12     1098.83      953.78    149.61 o
 -14   4  12     4826.33     4868.99    312.07 o
 -12   4  12     1537.33     1689.47    185.56 o
 -10   4  12       51.28       51.78    157.19 o
  -8   4  12     1920.52     1748.72    162.23 o
  -6   4  12     2475.55     2636.51    138.42 o
  -4   4  12    10956.32    12457.52    470.33 o
  -2   4  12    24796.30    25667.70   1129.68 o
   0   4  12    22075.78    20692.98    661.17 o
   2   4  12     5291.30     4680.79    356.90 o
   4   4  12    16321.97    15638.94    670.87 o
   6   4  12    35594.81    36277.71   1618.98 o
   8   4  12    23272.52    22991.67   1139.17 o
  10   4  12      179.74     3372.57    757.57 o
  12   4  12       30.57      -28.75    297.47 o
  14   4  12     4683.14     3967.15    507.55 o
 -21   5  12     3855.51     3700.05    313.78 o
 -19   5  12      609.79      573.44    162.04 o
 -17   5  12     3850.49     3528.10    259.67 o
 -15   5  12     2723.12     2807.49    242.85 o
 -13   5  12      824.13      918.59    199.77 o
 -11   5  12     6873.34     7308.34    411.39 o
  -9   5  12    23865.34    25843.81    899.06 o
  -7   5  12    12231.79    12482.33    448.44 o
  -5   5  12      837.96     1193.38    135.85 o
  -3   5  12     1928.82     1995.71    248.08 o
  -1   5  12      155.19      283.66    156.42 o
   1   5  12      575.75     1019.25    207.62 o
   3   5  12    13498.70    13759.64    938.82 o
   5   5  12    18608.95    19779.46    841.05 o
   7   5  12     8981.84     8162.54   1447.39 o
   9   5  12      174.66      287.32    351.67 o
  11   5  12     2038.92     2192.62    646.81 o
 -18   6  12     7097.97     7012.38    389.03 o
 -16   6  12     6067.79     6480.26    418.44 o
 -14   6  12    11724.45    12767.58    605.30 o
 -12   6  12    32382.89    36436.80   1411.36 o
 -10   6  12    28008.19    31403.91   1435.03 o
  -8   6  12    11347.85    10836.09    551.83 o
  -6   6  12     3565.66     3306.06    301.20 o
  -4   6  12    10461.61    10485.10    476.85 o
  -2   6  12     4017.05     3637.51    271.96 o
   0   6  12      836.80      699.78    245.28 o
   2   6  12     2665.20     2311.84    329.95 o
   4   6  12       64.92      325.10    422.31 o
   6   6  12     3525.16     3469.14    514.75 o
   8   6  12     2363.61     3292.93    792.73 o
 -13   7  12     5480.00     6004.39    479.36 o
 -11   7  12     4628.40     4974.90    617.08 o
  -9   7  12       77.41      256.12    218.71 o
  -7   7  12      410.44      236.39    235.07 o
  -5   7  12     4202.99     4199.98    416.36 o
  -3   7  12     3919.53     3261.76    304.25 o
  -1   7  12     2937.10     2714.93    574.78 o
   1   7  12     4246.06     3640.59    481.08 o
   3   7  12      760.72      709.30    363.89 o
 -25   1  13       38.86     -164.62    179.26 o
 -23   1  13      275.75      242.84    192.61 o
 -21   1  13    26353.78    27368.65   1133.80 o
 -19   1  13    24566.22    25275.17    961.99 o
 -17   1  13      955.82     1212.87    194.35 o
 -15   1  13      126.67      348.72    190.97 o
 -13   1  13    35170.04    36902.83   2012.13 o
 -11   1  13    31099.72    32565.83    771.95 o
  -9   1  13    12133.40    12192.52    381.52 o
  -7   1  13     2025.51     2084.79    158.11 o
  -5   1  13     3775.68     3909.87    261.59 o
  -3   1  13    32903.34    31137.04    762.38 o
  -1   1  13    10614.31    10549.78    553.58 o
   1   1  13     1299.22     1539.05    120.44 o
   3   1  13     1058.84     1219.95    125.79 o
   5   1  13    28907.78    28222.91    730.13 o
   7   1  13    15721.59    15643.05    473.06 o
   9   1  13      476.61      553.68    122.42 o
  11   1  13       53.05      127.62    114.66 o
  13   1  13    11663.89    11929.42    830.20 o
  15   1  13    16811.01    16112.90   1300.92 o
 -24   2  13      201.89      583.78    347.72 o
 -22   2  13       52.31       15.85    381.01 o
 -20   2  13        7.01      -46.52    182.97 o
 -18   2  13     1819.89     1846.74    214.29 o
 -16   2  13     1964.59     2126.64    282.28 o
 -14   2  13      121.60      168.37    175.02 o
 -12   2  13      136.01      410.28    496.27 o
 -10   2  13     3261.18     3442.86    181.60 o
  -8   2  13     1616.28     1697.15    164.22 o
  -6   2  13     1272.52     1426.88    169.99 o
  -4   2  13     1390.97     1744.05    159.15 o
  -2   2  13     1167.95     1068.44    133.09 o
   0   2  13       26.48      200.19    127.33 o
   2   2  13      231.25      310.38    108.08 o
   4   2  13     1114.17     1031.51    134.97 o
   6   2  13      165.50       69.46     84.17 o
   8   2  13     1416.67     1638.51    143.94 o
  10   2  13       39.25       40.89    223.57 o
  12   2  13      206.53     1076.00    362.72 o
  14   2  13      383.48      372.44    268.89 o
 -23   3  13      264.64       93.71    143.97 o
 -21   3  13     9355.42     9157.55    540.62 o
 -19   3  13     3932.41     4481.19    298.25 o
 -17   3  13     1513.84     1664.52    407.74 o
 -15   3  13     6706.22     6717.59    322.46 o
 -13   3  13     3622.59     3506.94    239.09 o
 -11   3  13    13522.79    14333.86    639.12 o
  -9   3  13     3259.64     3462.09    193.60 o
  -7   3  13      642.48      767.58    129.45 o
  -5   3  13    16602.34    16492.09    563.86 o
  -3   3  13    61976.93    66531.63   3610.90 o
  -1   3  13    31019.00    30442.82    859.08 o
   1   3  13     6946.79     6970.62    298.57 o
   3   3  13     6381.00     7012.94    387.67 o
   5   3  13    37315.22    35512.63   1185.24 o
   7   3  13    16426.86    15624.12    729.33 o
   9   3  13      722.34     1029.11    303.09 o
  11   3  13      802.27     1756.21    403.97 o
  13   3  13     2089.52     2085.05    345.32 o
 -22   4  13     1134.81      895.96    173.37 o
 -20   4  13     1015.61     1132.68    221.17 o
 -18   4  13       16.51        7.00    227.18 o
 -16   4  13     1874.17     2315.27    321.96 o
 -14   4  13     6388.12     6504.16    361.83 o
 -12   4  13     6469.63     6499.48    365.69 o
 -10   4  13      168.51      419.77    156.78 o
  -8   4  13      474.71      344.09    148.42 o
  -6   4  13     1827.63     2258.01    167.63 o
  -4   4  13     1237.60     1375.02    117.00 o
  -2   4  13     3572.57     3503.92    246.50 o
   0   4  13     2598.35     3024.15    222.81 o
   2   4  13      277.04      190.57    212.37 o
   4   4  13     1732.29     1741.17    250.18 o
   6   4  13       23.96      430.69    234.78 o
   8   4  13     5117.49     3945.88    463.19 o
  10   4  13       98.66      341.42    300.73 o
  12   4  13     1082.47      921.33    282.41 o
 -19   5  13    20246.29    21646.48    955.23 o
 -17   5  13    14966.95    15661.93    731.73 o
 -15   5  13    11154.92    12052.88    614.40 o
 -13   5  13    30188.43    32837.23   1510.46 o
 -11   5  13    40328.43    45630.46   1635.03 o
  -9   5  13     6424.03     6439.62    294.27 o
  -7   5  13      343.67      586.03    150.58 o
  -5   5  13      660.59      763.68    130.91 o
  -3   5  13     2446.58     2201.48    211.16 o
  -1   5  13      690.60      568.14    160.17 o
   1   5  13     5844.24     5774.33    358.54 o
   3   5  13     2958.07     3261.86    324.72 o
   5   5  13     2696.65     2195.39    399.30 o
   7   5  13     4150.97     4984.09    519.42 o
   9   5  13     1989.13     5167.60   1318.89 o
 -16   6  13     2488.92     2722.79    273.92 o
 -14   6  13      419.65      442.58    277.54 o
 -12   6  13      653.81      763.09    317.02 o
 -10   6  13     5324.85     5656.81    356.92 o
  -8   6  13     2061.21     1827.61    553.59 o
  -6   6  13     1484.19     1755.79    269.57 o
  -4   6  13     4102.85     3850.32    327.55 o
  -2   6  13        0.13      -70.69    235.66 o
   0   6  13      486.59      357.29    198.90 o
   2   6  13      921.27      538.52    569.26 o
   4   6  13     5857.47     5304.15    527.57 o
   6   6  13       74.85      -47.80    237.74 o
 -11   7  13      803.71      539.43    366.04 o
  -9   7  13      153.22      324.29    275.33 o
  -7   7  13     2012.81     1699.67    341.15 o
  -5   7  13    12293.65    12128.52   1068.96 o
  -3   7  13    26379.94    29279.80   3968.35 o
  -1   7  13    26152.29    27155.62   2784.73 o
   1   7  13    16635.39    16134.62   1267.22 o
 -24   0  14    10699.24     9073.49    844.91 o
 -22   0  14    34186.62    37379.64   2445.88 o
 -20   0  14    56351.62    58812.84   3973.91 o
 -18   0  14    14960.55    15046.48    968.73 o
 -16   0  14    12271.07    13132.63    678.85 o
 -14   0  14    14284.50    17845.98   1452.00 o
 -12   0  14    41582.86    42777.45   1757.75 o
 -10   0  14     1071.31     1302.20    247.84 o
  -8   0  14     1371.68     1107.19    199.47 o
  -6   0  14      210.75      283.51    195.55 o
  -4   0  14    11329.03    11846.56    574.54 o
  -2   0  14      752.73     1333.75    262.19 o
   0   0  14      165.58       75.51    210.92 o
   2   0  14       17.71      362.40    223.27 o
   4   0  14    28916.97    29433.39   1545.98 o
   6   0  14    27184.12    27827.87   1127.49 o
   8   0  14     1685.73     1276.04    215.12 o
  10   0  14      837.07      546.36    285.50 o
  12   0  14     4933.03     6119.53    832.98 o
 -23   1  14    12846.31    11795.97    619.56 o
 -21   1  14    14794.71    15799.87    762.26 o
 -19   1  14    18582.31    18707.30    720.93 o
 -17   1  14    17634.00    18715.30    698.77 o
 -15   1  14     8858.05     9460.62    374.48 o
 -13   1  14      638.83      964.71    201.76 o
 -11   1  14      960.09     1038.72    211.55 o
  -9   1  14    20175.08    20081.24    583.37 o
  -7   1  14    24082.01    24247.48    576.83 o
  -5   1  14    30327.64    28629.51    736.03 o
  -3   1  14    32922.80    31628.27    934.33 o
  -1   1  14    28477.96    27461.76   1311.28 o
   1   1  14     8006.10     8133.79    396.56 o
   3   1  14        1.01       16.53    100.19 o
   5   1  14     1385.70     1524.90    194.23 o
   7   1  14     6722.35     5908.28    244.07 o
   9   1  14    10812.50     9885.99    592.26 o
  11   1  14    16726.20    16880.93    995.72 o
  13   1  14    10774.77    10035.44    762.47 o
 -24   2  14     1012.79      788.93    261.35 o
 -22   2  14       13.65       49.99    279.41 o
 -20   2  14      123.03     -243.74    187.87 o
 -18   2  14     5370.48     5069.22    306.77 o
 -14   2  14     1470.50     1976.83    238.89 o
 -12   2  14    34002.88    35851.77   1152.74 o
 -10   2  14     4852.84     4962.08    247.30 o
  -8   2  14    10910.54    11020.55    391.38 o
  -6   2  14    19408.84    18956.18    594.77 o
  -4   2  14    61753.54    60701.64   1916.60 o
  -2   2  14    21776.18    21144.31   1026.97 o
   0   2  14     2266.53     2020.28    135.68 o
   2   2  14      218.41      185.55    115.52 o
   4   2  14    17239.42    16410.62    662.95 o
   6   2  14     9046.34     8689.84    327.94 o
   8   2  14      403.27      419.79    199.92 o
  10   2  14      448.18      383.62    264.72 o
  12   2  14     2990.88     2811.71    387.91 o
 -23   3  14     2566.75     2517.71    252.98 o
 -21   3  14    14170.58    14849.61    915.43 o
 -19   3  14    18733.41    20055.93    848.66 o
 -17   3  14    11828.74    11977.37    511.72 o
 -15   3  14     2536.44     2402.11    255.70 o
 -13   3  14      639.47      437.61    160.87 o
 -11   3  14     2191.34     2495.76    213.57 o
  -9   3  14     1051.51     1280.88    160.16 o
  -7   3  14    29166.94    29747.38    990.59 o
  -5   3  14    34395.02    35471.35   1219.74 o
  -3   3  14    22972.87    23532.04   1066.61 o
  -1   3  14     5683.44     5913.67    256.09 o
   1   3  14     5432.47     4877.74    275.91 o
   3   3  14     3635.75     3949.66    279.09 o
   5   3  14     1548.07     1818.60    237.58 o
   7   3  14     7578.75     8822.44    467.64 o
   9   3  14    15664.20    13936.44    924.23 o
  11   3  14     4451.08     4017.98    450.36 o
 -20   4  14    25533.53    25149.56   1481.01 o
 -18   4  14    10025.63    10379.28    694.77 o
 -16   4  14    10999.38    10477.23    535.35 o
 -14   4  14     8986.19     8844.47    605.40 o
 -12   4  14    12929.60    12848.91    670.23 o
 -10   4  14       61.42      120.65    133.88 o
  -8   4  14      907.82      881.80    158.84 o
  -6   4  14      429.30      326.99    114.28 o
  -4   4  14     6573.08     7759.09    378.45 o
  -2   4  14     1250.74      923.43    289.11 o
   0   4  14      237.15      487.28    185.08 o
   2   4  14      957.54      868.07    206.75 o
   4   4  14    21700.36    21099.77   1200.36 o
   6   4  14    15515.67    14580.67   1059.30 o
   8   4  14     2993.79     2371.77    630.32 o
  10   4  14      793.40     1602.23   1104.12 o
 -19   5  14     2600.85     3025.75    356.60 o
 -17   5  14     2977.71     2735.33    289.44 o
 -15   5  14     9572.78     9247.79    664.69 o
 -13   5  14     1058.45     1369.08    235.02 o
 -11   5  14     1290.10     1329.40    226.13 o
  -9   5  14    13007.18    12691.58    579.54 o
  -7   5  14     1654.21     1907.57    174.11 o
  -5   5  14     6482.79     6845.05    622.45 o
  -3   5  14    10888.81    11421.73    809.05 o
  -1   5  14    16098.33    15493.69    942.78 o
   1   5  14     2371.60     2359.06    272.08 o
   3   5  14     1101.51     1103.61    212.69 o
   5   5  14      782.82      774.75    484.99 o
   7   5  14     1288.92     1612.38    317.17 o
 -14   6  14     3703.81     4041.72    334.01 o
 -12   6  14     9955.57    10129.13    611.11 o
 -10   6  14     7075.21     7509.44    616.03 o
  -8   6  14     7042.28     7429.36    920.36 o
  -6   6  14    13128.56    14710.98   1168.39 o
  -4   6  14    24298.91    24469.82   1539.32 o
  -2   6  14     8305.34     8489.87    466.57 o
   0   6  14     1112.31     1119.07    382.65 o
   2   6  14     1800.76     2111.15    540.30 o
   4   6  14     4688.80     4524.47    494.03 o
 -23   1  15     8144.16     7691.00    558.27 o
 -21   1  15     7860.54     8620.90    517.31 o
 -19   1  15      404.73      684.09    173.62 o
 -17   1  15       33.09      240.65    162.19 o
 -15   1  15    11631.14    12438.89    499.38 o
 -13   1  15    32273.21    34522.02   1176.04 o
 -11   1  15    12776.29    12800.15    433.48 o
  -9   1  15      275.72      235.80    229.55 o
  -7   1  15    10520.30     9880.99    411.77 o
  -5   1  15    32978.80    31850.25   1093.40 o
  -3   1  15    17525.98    15120.61    770.58 o
  -1   1  15      323.62      349.92    311.09 o
   1   1  15      421.24      446.35    150.66 o
   3   1  15    10645.16     9837.37    422.43 o
   5   1  15    12447.66    11787.00    484.48 o
   7   1  15      185.26      347.15    169.63 o
   9   1  15      956.06      946.27    368.45 o
  11   1  15     5107.38     5569.31    510.15 o
 -22   2  15      923.05      363.80    233.97 o
 -20   2  15      414.07      587.15    222.93 o
 -18   2  15       76.02      205.99    172.45 o
 -16   2  15      833.59      739.30    175.61 o
 -14   2  15      109.09      274.81    176.51 o
 -12   2  15     1699.53     1429.10    237.47 o
 -10   2  15       16.83      172.40    167.51 o
  -8   2  15       48.30       66.39    120.08 o
  -6   2  15       68.10       58.11    168.48 o
  -4   2  15      124.25      161.88    139.22 o
  -2   2  15      741.34      770.49    156.12 o
   0   2  15        5.76      -33.59     89.98 o
   2   2  15      485.42      536.76    107.05 o
   4   2  15        7.24     -150.88    146.81 o
   6   2  15      698.15      513.14    188.22 o
   8   2  15       83.12       59.01    332.37 o
  10   2  15       25.77      358.02    265.47 o
 -21   3  15    20530.21    20690.92    986.16 o
 -19   3  15     1229.08     1601.58    249.12 o
 -15   3  15     5163.85     5017.83    321.22 o
 -13   3  15     6988.56     6729.01    490.27 o
 -11   3  15      202.50      697.61    259.64 o
  -9   3  15     6516.71     6515.41    337.19 o
  -7   3  15       51.74      157.34    147.89 o
  -5   3  15     7254.81     7281.01    484.81 o
  -3   3  15     7256.53     6662.39    389.10 o
  -1   3  15       25.65      149.06     68.20 o
   1   3  15     3628.08     3407.97    297.64 o
   3   3  15    19548.77    19225.08   1655.80 o
   5   3  15    30110.28    31569.28   1596.02 o
   7   3  15     6710.78     6423.04    503.95 o
   9   3  15     1311.74     2000.02    785.27 o
 -20   4  15     3771.20     3415.84    344.73 o
 -18   4  15      340.83     1235.76    330.48 o
 -16   4  15      572.22      481.68    177.22 o
 -14   4  15     1092.82     1348.54    312.42 o
 -12   4  15      887.18     1118.72    177.62 o
 -10   4  15      120.53      255.24    243.66 o
  -8   4  15      616.92      810.26    168.84 o
  -6   4  15     3508.34     3658.46    309.30 o
  -4   4  15       23.29      -47.42     81.47 o
  -2   4  15     1270.07     1169.91    246.30 o
   0   4  15      278.40      260.49    216.85 o
   2   4  15     2321.49     1516.15    389.95 o
   4   4  15        4.23      178.00    201.09 o
   6   4  15      909.22      420.54    361.30 o
   8   4  15       73.71      339.55    470.66 o
 -17   5  15      527.23      407.43    198.44 o
 -15   5  15    15992.74    17991.48   1009.41 o
 -13   5  15    31088.28    34190.45   1654.30 o
 -11   5  15    16730.66    17798.41    954.75 o
  -9   5  15    14914.64    17168.31   1842.63 o
  -7   5  15    18845.92    21200.26   1278.99 o
  -5   5  15    28728.30    34097.72   3314.12 o
  -3   5  15    13857.98    14013.36    922.75 o
  -1   5  15       45.98      -90.55    249.43 o
   1   5  15       38.31      325.87    365.31 o
   3   5  15      298.24      -89.77    286.56 o
   5   5  15      790.14      381.41    263.31 o
 -12   6  15     3042.31     2661.29    391.81 o
 -10   6  15     1807.36     2305.19    359.95 o
  -8   6  15       73.83       93.90    324.67 o
  -6   6  15     1198.43      741.00    366.08 o
  -4   6  15     1452.04     2149.27    316.65 o
  -2   6  15     2294.20     1787.64    491.46 o
   0   6  15      191.82     1091.31    366.88 o
 -22   0  16    10101.66     9193.62    835.25 o
 -20   0  16     2463.19     2028.55    410.52 o
 -18   0  16     3638.85     3401.17    403.99 o
 -16   0  16    22417.27    23694.81   1290.20 o
 -14   0  16    30554.83    31715.32   1764.08 o
 -12   0  16    20635.83    20444.11   1242.32 o
 -10   0  16     1383.87     1278.84    311.79 o
  -8   0  16     4894.89     4669.10    500.56 o
  -6   0  16    16596.20    14992.77   1414.48 o
  -4   0  16    12005.26    10500.10    992.68 o
  -2   0  16     1467.39     1778.85    453.86 o
   0   0  16       54.90      198.07    203.17 o
   2   0  16     8572.47     8109.32   1076.30 o
   4   0  16    19108.79    18372.74   1016.22 o
   6   0  16      850.71      570.93    403.72 o
   8   0  16       32.99       79.11    548.64 o
  10   0  16     6350.06     5419.24    631.54 o
 -21   1  16      532.48      568.57    207.13 o
 -19   1  16     3759.58     3700.58    297.64 o
 -17   1  16    16925.81    17778.80    927.55 o
 -15   1  16    29448.59    31458.86   1218.16 o
 -13   1  16    22104.69    22137.76    958.06 o
 -11   1  16    15424.26    14852.99    639.43 o
  -9   1  16    11200.80    10933.72    530.06 o
  -7   1  16     1958.91     1464.23    267.39 o
  -5   1  16     1382.87      911.75    221.20 o
  -3   1  16    10822.95     9677.93    596.67 o
  -1   1  16    17493.69    16845.85    895.32 o
   1   1  16    16264.77    15961.52    882.38 o
   3   1  16    17315.77    15543.13    898.60 o
   5   1  16    12154.52    10145.68    910.25 o
   7   1  16     3986.62     3437.04    370.76 o
   9   1  16       52.69      279.02    753.52 o
 -20   2  16      268.17      559.97    287.16 o
 -18   2  16     1158.74      927.42    225.35 o
 -14   2  16     2565.86     2405.37    217.27 o
 -12   2  16     1046.66     1214.17    215.34 o
 -10   2  16     1774.80     1601.76    208.84 o
  -8   2  16     1887.47     2067.53    243.74 o
  -6   2  16    19117.39    18635.74    944.64 o
  -4   2  16    17313.87    16905.20    861.84 o
  -2   2  16      350.75      422.20    151.58 o
   0   2  16     2887.91     2543.17    212.89 o
   2   2  16    14575.04    14994.13    976.62 o
   4   2  16    17381.30    16439.99   1313.79 o
   6   2  16      127.12      -45.24    303.67 o
   8   2  16      430.07      472.94    344.93 o
 -19   3  16     7650.25     7794.95    462.98 o
 -17   3  16     6449.19     6219.82    398.92 o
 -15   3  16     8894.39     9028.18    487.33 o
 -13   3  16    24863.62    26583.80   1205.69 o
 -11   3  16    21840.97    21932.70    938.58 o
  -9   3  16     3293.14     3132.68    354.90 o
  -7   3  16        9.64      479.76    192.10 o
  -5   3  16      681.80      824.57    289.67 o
  -3   3  16     2111.92     1899.21    194.45 o
  -1   3  16     9385.89     7836.62    794.31 o
   1   3  16    25506.13    22832.67   2331.83 o
   3   3  16    15267.24    14195.33    860.86 o
   5   3  16     3101.39     3067.52    334.32 o
   7   3  16     1014.08     1591.86    354.87 o
 -18   4  16     2846.06     2004.25    254.00 o
 -16   4  16    15309.26    15587.46    787.04 o
 -14   4  16    23116.07    23497.07   1585.67 o
 -12   4  16    13235.74    13213.71   1010.32 o
 -10   4  16      640.58      743.79    287.83 o
  -8   4  16     4919.86     4331.65    349.19 o
  -6   4  16    10644.37    11574.53    617.99 o
  -4   4  16     3078.46     3973.49    971.13 o
  -2   4  16      517.52      872.83    298.12 o
   0   4  16       82.64      210.43    262.18 o
   2   4  16     5106.36     5150.51    457.66 o
   4   4  16     8853.81     9146.07    837.71 o
 -15   5  16    12221.34    14008.75   1590.33 o
 -13   5  16     4495.72     4329.05    377.42 o
 -11   5  16     2157.64     2902.66    387.44 o
  -9   5  16     4788.60     5052.36    514.07 o
  -7   5  16     3015.40     3186.86    577.32 o
  -5   5  16      379.18      727.60    637.36 o
  -3   5  16     8604.20     8699.94    559.95 o
  -1   5  16     8631.07     8741.23    606.89 o
   1   5  16     1391.89     1282.77    328.11 o
 -21   1  17      507.38     -101.44    649.20 o
 -19   1  17      869.41      799.30    231.97 o
 -17   1  17     3554.32     3040.16    252.22 o
 -15   1  17    14213.34    15160.71    650.55 o
 -13   1  17     1786.95     2028.79    231.58 o
 -11   1  17       98.53       -3.33    154.44 o
  -9   1  17     2234.41     2411.15    242.37 o
  -7   1  17    21711.86    20468.47    918.91 o
  -5   1  17    14434.66    14041.39    711.37 o
  -3   1  17     2431.57     2287.64    389.47 o
  -1   1  17      106.57      169.18    166.46 o
   1   1  17    15294.71    14175.67   1306.89 o
   3   1  17    11685.57    11212.98    755.50 o
   5   1  17     2469.05     2254.20    726.69 o
   7   1  17       64.56      113.41    257.00 o
 -20   2  17      118.68       90.85    210.58 o
 -18   2  17       69.87      138.75    207.66 o
 -16   2  17      249.14      355.35    265.40 o
 -14   2  17       96.26       92.20    230.06 o
 -12   2  17      245.26       20.26    356.06 o
 -10   2  17      264.75      270.08    212.05 o
  -8   2  17      267.87      297.27    151.17 o
  -6   2  17      193.62      961.42    407.96 o
  -4   2  17      393.74      322.89    257.37 o
  -2   2  17      124.36       92.41    144.82 o
   0   2  17      246.02      276.60    133.75 o
   2   2  17      254.08      404.27    486.89 o
   4   2  17      198.13      200.95    280.62 o
   6   2  17      426.68      -21.07    821.65 o
 -17   3  17    15829.19    16803.32   1068.47 o
 -15   3  17    22052.87    23324.21   1313.38 o
 -13   3  17     7555.45     7444.20    476.74 o
 -11   3  17      128.72      392.80    272.82 o
  -9   3  17      233.12      201.08    147.13 o
  -7   3  17     4998.98     4815.62    388.31 o
  -5   3  17     1550.43     1643.48    239.76 o
  -3   3  17      828.38      556.86    321.81 o
  -1   3  17     2945.93     2374.51    357.62 o
   1   3  17     3662.12     2956.72    488.74 o
   3   3  17     6615.83     5826.49    441.31 o
   5   3  17     1772.12     1930.58    358.17 o
 -16   4  17       63.66      277.18    514.12 o
 -14   4  17      373.59      -35.84    401.03 o
 -12   4  17     1965.04     1670.89    288.93 o
 -10   4  17      303.81      -27.27    192.66 o
  -8   4  17       69.28      182.21    306.09 o
  -6   4  17       30.65      617.13    419.40 o
  -4   4  17     1789.89     1578.36    310.92 o
  -2   4  17        4.91      200.69    304.43 o
   0   4  17       81.84      395.03    255.51 o
   2   4  17       41.29      264.03    297.56 o
  -9   5  17     5792.25     6483.37    880.88 o
  -7   5  17    21551.21    23329.86   2371.09 o
  -5   5  17    20822.61    22925.51   3173.21 o
  -3   5  17    10892.66    11448.79    924.83 o
 -18   0  18      773.79     1385.79    277.14 o
 -16   0  18    13005.94    13066.17   1037.20 o
 -14   0  18     5972.27     6689.11    589.66 o
 -12   0  18      197.35      500.95    356.62 o
 -10   0  18     3782.40     3687.58    481.90 o
  -8   0  18    14867.20    13652.48    837.43 o
  -6   0  18    13104.00    10843.32    805.64 o
  -4   0  18       22.22      515.10    380.51 o
  -2   0  18       98.73      -71.29    520.32 o
   0   0  18     7505.99     9279.54    997.55 o
   2   0  18    11437.56    10301.24    989.01 o
   4   0  18      715.82      570.16    385.79 o
 -19   1  18     4384.77     4257.42    820.72 o
 -17   1  18      791.57      743.56    202.21 o
 -15   1  18       54.25      -29.01    229.44 o
 -13   1  18     5157.17     4888.87    365.48 o
 -11   1  18    12104.36    10883.02    566.79 o
  -9   1  18    23951.24    24447.46   1157.14 o
  -7   1  18    17258.06    16499.84    878.80 o
  -5   1  18    11438.00    10774.93    541.58 o
  -3   1  18     5450.08     4994.46    352.69 o
  -1   1  18     1067.44     1038.46    217.48 o
   1   1  18      331.87      388.50    346.56 o
   3   1  18     3800.99     3685.61    340.57 o
   5   1  18     8274.39     8685.45   1044.05 o
 -16   2  18    13240.48    12975.79    913.37 o
 -14   2  18     2327.61     2542.83    276.59 o
 -12   2  18      171.14      729.95    218.39 o
 -10   2  18      851.71     1336.51    350.21 o
  -8   2  18     7722.15     8059.37    482.83 o
  -6   2  18     7558.16     7146.37    495.21 o
  -4   2  18       61.10      389.11    261.65 o
  -2   2  18      785.75      798.64    330.71 o
   0   2  18    10222.91     9750.26    576.60 o
   2   2  18    11655.88     9642.30    832.93 o
 -15   3  18     1509.49     1292.58    209.24 o
 -13   3  18     4475.26     4529.47    375.62 o
 -11   3  18    11487.56    10727.54    698.98 o
  -9   3  18     4766.16     4352.43    342.60 o
  -7   3  18    16138.62    14562.99    931.34 o
  -5   3  18    15052.38    14200.68    964.10 o
  -3   3  18     4245.47     4030.05    469.68 o
  -1   3  18       54.54     -416.57    277.71 o
   1   3  18      711.12      374.44    289.55 o
 -10   4  18     4642.28     3655.44    431.99 o
  -8   4  18    12134.84    11965.32    928.42 o
  -6   4  18     6404.88     6081.42    540.10 o
  -4   4  18      415.46      680.27    276.98 o
 -15   1  19     2064.51     1505.91    329.45 o
 -13   1  19       54.41      396.53    282.85 o
 -11   1  19      172.57      182.01    149.83 o
  -9   1  19    11140.39     9842.80    539.88 o
  -7   1  19     6053.34     5034.98    394.92 o
  -5   1  19      755.85      792.64    215.28 o
  -3   1  19      148.28      302.39    256.54 o
  -1   1  19     3730.44     3794.12    808.79 o
   1   1  19    17273.25    17412.08   1423.95 o
 -14   2  19      480.38        1.36    207.13 o
 -12   2  19       27.99      295.12    506.21 o
 -10   2  19       70.72      -55.47    151.23 o
  -8   2  19       42.10       52.20    231.79 o
  -6   2  19      376.63      119.29    420.49 o
  -4   2  19        1.30      -13.77    257.48 o
  -2   2  19      457.95      619.73    255.72 o
  -9   3  19    19672.18    19961.32   1337.44 o
  -7   3  19    11630.35    10659.26    807.56 o
  -5   3  19      546.30      635.42    288.09 o
 -10   0  20     8563.61     7222.93    649.14 o
  -8   0  20     6046.16     5460.22    518.59 o
  -6   0  20      179.45      528.91    308.06 o
  -9   1  20      148.55      110.83    234.47 o
  -7   1  20     2672.77     2672.89    274.17 o
 
